# Supplementary material for: Gene expression network analysis provides potential targets against SARS-CoV-2
Source: Sci Rep. 2020 Dec 14;10:21863. doi: 10.1038/s41598-020-78818-w (PMC7736291; doi:10.1038/s41598-020-78818-w)
Supplement: Supplementary file 1 — Supplementary Tables [file 41598_2020_78818_MOESM1_ESM.xlsx]

## Sheet: Info
Gene Expression Network Analysis Provides Potential Targets Against SARS-CoV-2
Ana I. Hernández Cordero, Xuan Li, Chen Xi Yang, Stephen Milne, Yohan Bossé, Philippe Joubert, Wim Timens, Maarten van den Berge, David Nickle, Ke Hao, Don D. Sin

## Sheet: Table S1
Supplementary Table S1. ACE2 gene expression module
Gene name	psid	Module membership (consensus module)	p-value - Module membership	Module membership.Laval	p-value - Module membership.Laval	Module membership.Groningen	p-value - Module membership.Groningen	Module membership.UBC	p-value - Module membership.UBC	r-ACE2	p	fdr	MGI_Phenotype	OMIM_phenotype	PhenotypeList_Clin_Var_gene	druggability_tier	Genes with lung function associations
PCCB	X100141378_TGI_at	0.473092	2.86e-155	0.764639	5.68e-80	0.473092	8.9e-21	0.730434	2.07e-49	0.449298	2.54009e-54	1.96349e-51		Propionicacidemia	PROPIONYL-COA CARBOXYLASE DEFICIENCY;NOT PROVIDED;NOT SPECIFIED;GLOBAL DEVELOPMENTAL DELAY;HYPERAMMONEMIA
ITPR2	X100305401_TGI_at	0.594155	1.55e-194	0.773538	6.13e-83	0.594155	2.57e-34	0.790401	6.57e-63	0.417939	2.87873e-46	1.11263e-43		?Anhidrosis, isolated, with normal sweat glands	ANHIDROSIS, ISOLATED, WITH NORMAL SWEAT GLANDS;NOT PROVIDED	Tier 3B
PDSS2	X100127198_TGI_at	0.53324	2.93e-155	0.742539	3.84e-73	0.684912	5.62e-49	0.53324	8.67e-23	0.400129	4.30211e-42	1.10851e-39	respiratory distress;tubulointerstitial nephritis	Coenzyme Q10 deficiency, primary, 3	COENZYME Q10 DEFICIENCY, PRIMARY, 3;NOT SPECIFIED;COENZYME Q10 DEFICIENCY, PRIMARY;NOT PROVIDED
DARS2	X100145450_TGI_at	0.696819	6.54e-204	0.75449	9.58e-77	0.696819	2.62e-51	0.765602	7.74e-57	0.390351	6.46107e-40	1.2486e-37		Leukoencephalopathy with brain stem and spinal cord involvement and lactate elevation	LEUKOENCEPHALOPATHY WITH BRAINSTEM AND SPINAL CORD INVOLVEMENT AND LACTATE ELEVATION;NOT PROVIDED;ABNORMALITY OF THE FOOT;CNS DEMYELINATION;CEREBRAL CORTICAL ATROPHY;DIFFICULTY WALKING;DYSMETRIA;EMG: AXONAL ABNORMALITY;GAIT ATAXIA;GAIT IMBALANCE;GOUT;HYPERTENSION;IMPAIRED VIBRATION SENSATION IN THE LOWER LIMBS;SENSORIMOTOR NEUROPATHY;TALIPES EQUINOVARUS;LEUKOENCEPHALOPATHY WITH BRAIN STEM AND SPI…
TMEM144	X100160300_TGI_at	0.535612	2.72e-146	0.747971	9.37e-75	0.535612	4.37e-27	0.657279	3.52e-37	0.383193	2.25932e-38	3.49291e-36
PIGN	X100159288_TGI_at	0.6302	3.7e-138	0.674094	8.3e-56	0.6302	1.48e-39	0.643674	2.85e-35	0.377483	3.59543e-37	4.63211e-35		Multiple congenital anomalies-hypotonia-seizures syndrome 1	MULTIPLE CONGENITAL ANOMALIES-HYPOTONIA-SEIZURES SYNDROME 1;HISTORY OF NEURODEVELOPMENTAL DISORDER;NOT SPECIFIED;MULTIPLE CONGENITAL ANOMALIES-HYPOTONIA-SEIZURES SYNDROME;NOT PROVIDED;INBORN GENETIC DISEASES;ABNORMALITY OF BRAIN MORPHOLOGY
LONP2	X100134381_TGI_at	0.46991	3.17e-127	0.695509	1.05e-60	0.46991	1.73e-20	0.700917	5e-44	0.373976	1.91117e-36	2.11048e-34			MALIGNANT TUMOR OF PROSTATE
ADK	X100310176_TGI_at	0.370328	1.28e-78	0.654509	1.12e-51	0.370328	7.38e-13	0.463332	5.57e-17	0.371495	6.14741e-36	5.93994e-34	apnea	Hypermethioninemia due to adenosine kinase deficiency	HYPERMETHIONINEMIA DUE TO ADENOSINE KINASE DEFICIENCY;NOT PROVIDED;HYPERMETHIONINEMIA	Tier 2
VPS41	X100154875_TGI_at	0.587059	2.84e-216	0.783683	1.72e-86	0.805581	1.38e-79	0.587059	2.82e-28	0.368571	2.40122e-35	2.06238e-33
ELMOD2	X100127265_TGI_at	0.539376	6.89e-163	0.722956	1.19e-67	0.739683	9.55e-61	0.539376	2.3e-23	0.367238	4.44769e-35	3.43807e-33			LONG QT SYNDROME;NOT SPECIFIED
CNIH4	X100144806_TGI_at	0.568175	9.02e-120	0.661791	3.55e-53	0.600819	3.1e-35	0.568175	3.09e-26	0.366845	5.32998e-35	3.74552e-33
RAD18	X100301904_TGI_at	0.443154	5.7e-85	0.501756	9.11e-28	0.655266	1.25e-43	0.443154	1.55e-15	0.366142	7.36637e-35	4.74517e-33
CNIH4	X100310859_TGI_at	0.592104	4.95e-126	0.674148	8.08e-56	0.601944	2.16e-35	0.592104	7.62e-29	0.365809	8.58275e-35	5.10343e-33
VPS41	X100313179_TGI_at	0.633063	7.12e-225	0.785467	3.9e-87	0.804714	2.7e-79	0.633063	7.53e-34	0.364833	1.34133e-34	7.40608e-33
OPA1	X100150938_TGI_at	0.639178	6.58e-163	0.749245	3.87e-75	0.639229	5.56e-41	0.639178	1.16e-34	0.36456	1.51943e-34	7.83013e-33		Optic atrophy plus syndrome;Optic atrophy 1;Behr syndrome;?Mitochondrial DNA depletion syndrome 14 (encephalocardiomyopathic type);Glaucoma, normal tension, susceptibility to	DOMINANT HEREDITARY OPTIC ATROPHY;NOT PROVIDED;ABORTIVE CEREBELLAR ATAXIA;MITOCHONDRIAL DISEASES;GLAUCOMA, NORMAL TENSION, SUSCEPTIBILITY TO;AUTOSOMAL DOMINANT OPTIC ATROPHY PLUS SYNDROME;OPTIC ATROPHY, DOMINANT;OPTIC NERVE HYPOPLASIA;NOT SPECIFIED;OPTIC ATROPHY;OCULAR IMPAIRMENT;INBORN GENETIC DISEASES;EMG ABNORMALITY;EMG: MYOPATHIC ABNORMALITIES;EMG: MYOTONIC RUNS;ELEVATED SERUM CREATINE PHOSPH…
WDFY3	X100151899_TGI_at	0.533098	6.32e-91	0.566525	2.15e-36	0.565595	1.31e-30	0.533098	8.93e-23	0.364305	1.70722e-34	8.24801e-33		?Microcephaly 18, primary, autosomal dominant	MALIGNANT TUMOR OF PROSTATE;NOT SPECIFIED;SEE CASES;MICROCEPHALY 18, PRIMARY, AUTOSOMAL DOMINANT;NOT PROVIDED
SOAT1	X100302854_TGI_at	0.748161	7.04e-304	0.859142	8.79e-121	0.815603	4.31e-83	0.748161	5.32e-53	0.361295	6.68444e-34	3.03946e-32	thymus hyperplasia;abnormal macrophage morphology;skin inflammation			Tier 2
GART	X100142375_TGI_at	0.525428	5.99e-139	0.696649	5.62e-61	0.525428	5.74e-26	0.719493	2.46e-47	0.35713	4.30518e-33	1.84884e-31				Tier 1
IMPACT	X100154454_TGI_at	0.485586	2.18e-155	0.718494	1.83e-66	0.742644	1.82e-61	0.485586	1.1e-18	0.355529	8.73967e-33	3.55566e-31
C15orf23	X100300281_TGI_at	0.458637	1.19e-86	0.592883	1.75e-40	0.549574	1.11e-28	0.458637	1.23e-16	0.354214	1.55823e-32	6.02255e-31
ATP6V1C1	X100312255_TGI_at	0.397637	9.32e-124	0.685596	2.2e-58	0.689497	7.33e-50	0.397637	1.3e-12	0.353227	2.40065e-32	8.83668e-31
ATP6V1C1	X100159498_TGI_at	0.602088	1.04e-208	0.794287	2.05e-90	0.764074	5.38e-67	0.602088	5.35e-30	0.352833	2.85091e-32	1.00171e-30
TTC39B	X100141897_TGI_at	0.569394	5.39e-166	0.746301	2.97e-74	0.704009	8.99e-53	0.569394	2.31e-26	0.35139	5.34349e-32	1.79588e-30			ABNORMALITY OF ESOPHAGUS MORPHOLOGY;NOT PROVIDED
BCAT1	X100125286_TGI_at	0.441722	5.43e-122	0.710143	2.63e-64	0.621034	3.69e-38	0.441722	1.94e-15	0.3496	1.15849e-31	3.73129e-30	abnormal T cell physiology	?Hyperleucinemia-isoleucinemia or hypervalinemia		Tier 2
INTS7	X100309616_TGI_at	0.525439	2.54e-100	0.620558	3.34e-45	0.525439	5.73e-26	0.576319	4.23e-27	0.344748	9.19318e-31	2.84253e-29			NOT PROVIDED
SLC11A2	X100151084_TGI_at	0.38197	6.63e-54	0.386067	2.75e-16	0.563562	2.33e-30	0.38197	1.05e-11	0.343947	1.28959e-30	3.69206e-29	abnormal spleen morphology;enlarged spleen;increased spleen weight;increased spleen red pulp amount;decreased spleen iron level	Dementia, familial, nonspecific;Amyotrophic lateral sclerosis 17;;Anemia, hypochromic microcytic, with iron overload 1	HYPOCHROMIC MICROCYTIC ANEMIA WITH IRON OVERLOAD;NOT PROVIDED	Tier 2
PREPL	X100124818_TGI_at	0.322553	1.94e-85	0.53125	1.83e-31	0.688946	9.38e-50	0.322553	1.13e-08	0.344019	1.25079e-30	3.69206e-29		Myasthenic syndrome, congenital, 22	NOT SPECIFIED;MYASTHENIC SYNDROME, CONGENITAL, 22;NOT PROVIDED;INBORN GENETIC DISEASES;PREMATURE OVARIAN INSUFFICIENCY
IREB2	X100312043_TGI_at	0.446066	1.4e-134	0.685292	2.58e-58	0.446066	2e-18	0.77332	1.21e-58	0.341676	3.3446e-30	9.23348e-29	decreased spleen iron level	?Neurodegeneration, early-onset, with choreoathetoid movements and microcytic anemia	NEURODEGENERATION, EARLY-ONSET, WITH CHOREOATHETOSIS AND MICROCYTIC ANEMIA;NEURODEGENERATION, EARLY-ONSET, WITH CHOREOATHETOID MOVEMENTS AND MICROCYTIC ANEMIA
SLC5A8	X100133199_TGI_at	0.233284	1.99e-40	0.546541	1.57e-33	0.233284	6.54e-06	0.294063	1.96e-07	0.340438	5.60465e-30	1.49393e-28
FAM82B	X100157346_TGI_at	0.673778	3.4e-167	0.701439	3.88e-62	0.704914	5.84e-53	0.673778	1.25e-39	0.339943	6.88195e-30	1.74446e-28
KLHL8	X100306184_TGI_at	0.526974	1.12e-109	0.554301	1.28e-34	0.699323	8.18e-52	0.526974	3.27e-22	0.339904	6.99588e-30	1.74446e-28				Tier 3B
FAM118B	X100147740_TGI_at	0.44994	7.97e-83	0.605358	1.49e-42	0.506037	6.13e-24	0.44994	5.19e-16	0.339735	7.50346e-30	1.81256e-28
ACOX1	X100158335_TGI_at	0.607484	2.23e-224	0.764152	8.18e-80	0.836739	3.09e-91	0.607484	1.22e-30	0.33934	8.8387e-30	2.0704e-28	liver inflammation	Peroxisomal acyl-CoA oxidase deficiency	PSEUDONEONATAL ADRENOLEUKODYSTROPHY;NOT PROVIDED;NOT SPECIFIED;ACOX1-RELATED CONDITION
SLC25A13	X100312231_TGI_at	0.287618	2.51e-54	0.471119	2.75e-24	0.529379	2.14e-26	0.287618	3.59e-07	0.338831	1.09089e-29	2.48017e-28		Citrullinemia, type II, neonatal-onset;Citrullinemia, adult-onset type II	CITRULLINEMIA TYPE II;NEONATAL INTRAHEPATIC CHOLESTASIS CAUSED BY CITRIN DEFICIENCY;NOT PROVIDED;CITRIN DEFICIENCY;CITRULLINEMIA TYPE I;NOT SPECIFIED
SNX13	X100312979_TGI_at	0.712529	4.19e-224	0.712529	6.48e-65	0.809729	5.17e-81	0.763925	1.87e-56	0.337339	2.01731e-29	4.45538e-28			SEE CASES;NOT SPECIFIED
GHITM	X100311143_TGI_at	0.61057	5.66e-204	0.793579	3.8e-90	0.746056	2.61e-62	0.61057	5.2e-31	0.337081	2.24275e-29	4.81568e-28
MPZL1	X100310319_TGI_at	0.433338	3.27e-70	0.541148	8.64e-33	0.433338	2.17e-17	0.517736	2.21e-21	0.336694	2.62859e-29	5.49162e-28	decreased basophil cell number;decreased eosinophil cell number		NOT PROVIDED
TXNDC4	X100310141_TGI_at	0.643324	6.76e-251	0.843287	4.18e-112	0.643324	1.21e-41	0.811808	7.49e-69	0.336122	3.32172e-29	6.75708e-28
ADK	X100146868_TGI_at	0.384967	7.1e-75	0.596857	3.92e-41	0.384967	7.94e-14	0.52475	5.21e-22	0.334834	5.61617e-29	1.11315e-27	apnea	Hypermethioninemia due to adenosine kinase deficiency	HYPERMETHIONINEMIA DUE TO ADENOSINE KINASE DEFICIENCY;NOT PROVIDED;HYPERMETHIONINEMIA	Tier 2
STAM2	X100154228_TGI_at	0.610243	8.99e-135	0.610243	2.18e-43	0.699821	6.48e-52	0.633809	6e-34	0.334654	6.04466e-29	1.16813e-27	decreased T cell number;decreased T cell proliferation
IDE	X100139433_TGI_at	0.63128	2.25e-170	0.752863	3.05e-76	0.63128	1e-39	0.68478	2.35e-41	0.334495	6.44579e-29	1.19932e-27	decreased IgG level			Tier 2
SEPSECS	X100309781_TGI_at	0.472096	1.71e-181	0.739167	3.68e-72	0.80784	2.33e-80	0.472096	1.23e-17	0.334469	6.51634e-29	1.19932e-27		Pontocerebellar hypoplasia type 2D	PONTOCEREBELLAR HYPOPLASIA TYPE 2D;NOT PROVIDED;PONTONEOCEREBELLAR HYPOPLASIA;NOT SPECIFIED;CEREBELLAR ATAXIA;DYSARTHRIA;ELLIPTICAL NYSTAGMUS;NEURODEGENERATION;PROGRESSIVE LIMB WEAKNESS;SPASTIC DIPLEGIA;ARTHROGRYPOSIS MULTIPLEX CONGENITA;CEREBRAL HYPOPLASIA;CONGENITAL CEREBELLAR HYPOPLASIA;KYPHOSIS;SEIZURES;SEVERE GLOBAL DEVELOPMENTAL DELAY;SPINAL RIGIDITY;INBORN GENETIC DISEASES
BCAT1	X100150035_TGI_at	0.436424	9.87e-116	0.712084	8.42e-65	0.436424	1.23e-17	0.6212	2.53e-32	0.333853	8.36653e-29	1.50403e-27	abnormal T cell physiology	?Hyperleucinemia-isoleucinemia or hypervalinemia		Tier 2
THG1L	X100131378_TGI_at	0.598899	7.33e-123	0.605463	1.43e-42	0.670207	3.01e-46	0.598899	1.26e-29	0.333528	9.54391e-29	1.67669e-27			NOT PROVIDED
MDM2	X100135208_TGI_at	0.434479	4.56e-108	0.624817	5.7e-46	0.664503	3.13e-45	0.434479	6.05e-15	0.333305	1.04431e-28	1.79389e-27	decreased leukocyte cell number;decreased neutrophil cell number;decreased granulocyte number;enlarged spleen;spleen hyperplasia;spleen hypoplasia;enlarged lymph nodes;small thymus;enlarged thymus;decreased thymocyte number;thymus hypoplasia;increased lung adenoma incidence;abnormal B cell differentiation;spleen atrophy;thymus atrophy;decreased spleen weight;decreased thymus weight;decreased lymp…	Accelerated tumor formation, susceptibility to	ACCELERATED TUMOR FORMATION, SUSCEPTIBILITY TO	Tier 1
GALNT12	X100312604_TGI_at	0.477754	6.47e-130	0.762208	3.48e-79	0.548179	1.61e-28	0.477754	4.51e-18	0.33239	1.51088e-28	2.53893e-27		Colorectal cancer, susceptibility to, 1	COLORECTAL CANCER 1;HEREDITARY CANCER-PREDISPOSING SYNDROME;NOT SPECIFIED;ADENOMATOUS POLYPOSIS COLI, ATTENUATED;COLORECTAL CANCER		GALNT12
TMEM33	X100311165_TGI_at	0.791985	0	0.859966	2.91e-121	0.791985	3.79e-75	0.9022	2.16e-106	0.330748	2.92168e-28	4.80523e-27
DPP4	X100309972_TGI_at	0.440053	6.28e-112	0.658795	1.49e-52	0.440053	6.24e-18	0.688128	6.77e-42	0.329409	4.9865e-28	8.03035e-27				Tier 1
MED21	X100308558_TGI_at	0.347011	1.05e-86	0.555657	8.2e-35	0.660503	1.57e-44	0.347011	7.62e-10	0.329164	5.49743e-28	8.67248e-27
BCL2L15	X100123145_TGI_at	0.289665	5.9e-34	0.399707	2.01e-17	0.289665	2.45e-08	0.38164	1.1e-11	0.328827	6.2842e-28	9.71537e-27
SCO1	X100157978_TGI_at	0.589555	2.7e-143	0.736644	1.95e-71	0.589555	1.08e-33	0.600885	7.4e-30	0.326169	1.7966e-27	2.6804e-26	decreased leukocyte cell number;spleen atrophy;decreased spleen white pulp amount;increased spleen iron level	Mitochondrial complex IV deficiency	HEPATIC FAILURE, EARLY-ONSET, AND NEUROLOGIC DISORDER DUE TO CYTOCHROME C OXIDASE DEFICIENCY;NOT PROVIDED;LEIGH SYNDROME;NOT SPECIFIED;INFANTILE ENCEPHALOPATHY;SCO1-RELATED DISORDERS
TMEM106B	X100148821_TGI_at	0.239759	1.85e-104	0.646572	4.34e-50	0.70959	6.11e-54	0.239759	2.03e-05	0.32616	1.80312e-27	2.6804e-26		Leukodystrophy, hypomyelinating, 16	LEUKODYSTROPHY, HYPOMYELINATING, 16;NOT PROVIDED
C12orf5	X100312303_TGI_at	0.778567	0	0.87026	1.58e-127	0.778567	4.43e-71	0.874323	9.02e-92	0.324958	2.88845e-27	4.21277e-26
COPB2	X100144388_TGI_at	0.461717	6.34e-90	0.608065	5.15e-43	0.461717	9.21e-20	0.57592	4.67e-27	0.324277	3.76905e-27	5.39533e-26		?Microcephaly 19, primary, autosomal recessive	MICROCEPHALY 19, PRIMARY, AUTOSOMAL RECESSIVE
HCCS	X100140291_TGI_at	0.500281	4.34e-105	0.618031	9.43e-45	0.500281	2.32e-23	0.648128	6.93e-36	0.324035	4.14148e-27	5.82066e-26		Linear skin defects with multiple congenital anomalies 1	LINEAR SKIN DEFECTS WITH MULTIPLE CONGENITAL ANOMALIES 1;SEE CASES;NOT PROVIDED;HISTORY OF NEURODEVELOPMENTAL DISORDER;NOT SPECIFIED
METTL6	X100309797_TGI_at	0.591435	1.06e-121	0.617165	1.34e-44	0.655361	1.2e-43	0.591435	9.08e-29	0.322506	7.50101e-27	1.01724e-25
IL13RA2	X100161199_TGI_at	0.30892	5.56e-49	0.522051	2.84e-30	0.30892	2.68e-09	0.405703	4.25e-13	0.322548	7.38141e-27	1.01724e-25	abnormal macrophage physiology;increased IgA level;increased IgE level;increased IgG2a level;increased IgG2b level;increased interferon-gamma secretion;decreased circulating interleukin-13 level;increased interleukin-10 secretion;decreased interleukin-4 secretion;decreased susceptibility to endotoxin shock;increased lung apoptosis			Tier 3B
MED21	X100157542_TGI_at	0.305013	1.05e-75	0.532306	1.32e-31	0.632634	6.16e-40	0.305013	6.79e-08	0.322069	8.88347e-27	1.18395e-25
C12orf5	X100131174_TGI_at	0.764347	0	0.890702	9.91e-142	0.764347	4.53e-67	0.859563	2.21e-85	0.321896	9.50018e-27	1.24469e-25
C3orf23	X100153160_TGI_at	0.605639	1.23e-145	0.713864	2.94e-65	0.605639	6.5e-36	0.647014	9.88e-36	0.319779	2.14488e-26	2.76332e-25
ATAD2	X100122481_TGI_at	0.43755	2.55e-84	0.606698	8.82e-43	0.525224	6.04e-26	0.43755	3.75e-15	0.31903	2.85727e-26	3.62077e-25
TMEM87B	X100133303_TGI_at	0.678043	2.71e-195	0.678043	1.12e-56	0.77145	4.89e-69	0.754892	1.92e-54	0.318645	3.3094e-26	4.12608e-25			NOT PROVIDED
PIGF	X100159719_TGI_at	0.374722	5.08e-94	0.456155	1.03e-22	0.771829	3.82e-69	0.374722	2.67e-11	0.317693	4.75417e-26	5.83329e-25				Tier 1
GHITM	X100127356_TGI_at	0.507164	3.55e-134	0.667815	1.9e-54	0.705996	3.48e-53	0.507164	1.83e-20	0.317373	5.36971e-26	6.4856e-25
	X100308321_TGI_at	0.528216	9.86e-114	0.66484	8.13e-54	0.528216	2.86e-26	0.603665	3.49e-30	0.316418	7.71021e-26	9.16922e-25
SLC25A16	X100153333_TGI_at	0.548434	6.79e-136	0.652426	2.96e-51	0.709528	6.3e-54	0.548434	3.08e-24	0.316189	8.40556e-26	9.8447e-25			CEREBRAL VISUAL IMPAIRMENT AND INTELLECTUAL DISABILITY;ISOLATED NAIL ANOMALY;NOT PROVIDED
THEM2	X100135818_TGI_at	0.404072	2.23e-148	0.753013	2.74e-76	0.404072	3.64e-15	0.766654	4.43e-57	0.315831	9.62271e-26	1.1102e-24
RAB18	X100313061_TGI_at	0.668187	8.02e-232	0.792644	8.59e-90	0.79605	1.93e-76	0.668187	8.78e-39	0.315433	1.11767e-25	1.27053e-24		Warburg micro syndrome 3	WARBURG MICRO SYNDROME 3;NOT SPECIFIED;WARBURG MICRO SYNDROME;NOT PROVIDED
HDAC8	X100156017_TGI_at	0.496545	1.27e-83	0.496545	3.77e-27	0.53473	5.48e-27	0.612174	3.32e-31	0.315333	1.16076e-25	1.30039e-24		Wilson-Turner syndrome;Cornelia de Lange syndrome 5	CORNELIA DE LANGE SYNDROME 5;NOT PROVIDED;INBORN GENETIC DISEASES;NOT SPECIFIED;HISTORY OF NEURODEVELOPMENTAL DISORDER;ABNORMALITY OF ESOPHAGUS MORPHOLOGY;ABNORMAL FACIAL SHAPE;DELAYED SPEECH AND LANGUAGE DEVELOPMENT;GLOBAL DEVELOPMENTAL DELAY;INTRAUTERINE GROWTH RETARDATION;MICROCEPHALY;SPARSE SCALP HAIR;SEE CASES;4-5 FINGER SYNDACTYLY;ABNORMALITY OF THE FACE;ATRIAL SEPTAL DEFECT;CLINODACTYLY OF…	Tier 1
MMAA	X100153283_TGI_at	0.634025	2.33e-142	0.634025	1.13e-47	0.685135	5.09e-49	0.667089	1.28e-38	0.315025	1.30342e-25	1.43934e-24		Methylmalonic aciduria, vitamin B12-responsive	METHYLMALONIC ACIDURIA CBLA TYPE;METHYLMALONIC ACIDEMIA;METHYLMALONIC ACIDURIA DUE TO METHYLMALONYL-COA MUTASE DEFICIENCY;NOT PROVIDED;NOT SPECIFIED;METHYLMALONIC ACIDURIA CBLB TYPE;CATARACT;MICROCEPHALY;SEVERE GLOBAL DEVELOPMENTAL DELAY
RAD18	X100157706_TGI_at	0.41711	1.88e-69	0.454755	1.44e-22	0.607057	4.08e-36	0.41711	8.26e-14	0.313355	2.43598e-25	2.65214e-24
UBE2F	X100309517_TGI_at	0.306182	2.04e-111	0.752445	4.09e-76	0.306182	3.71e-09	0.617446	7.45e-32	0.312131	3.84292e-25	4.1258e-24
NLN	X100155035_TGI_at	0.680787	8.21e-213	0.784335	1e-86	0.680787	3.4e-48	0.764819	1.17e-56	0.310541	6.9248e-25	7.33269e-24
TRMT5	X100133460_TGI_at	0.380405	5.14e-108	0.67061	4.76e-55	0.633246	4.94e-40	0.380405	1.29e-11	0.310407	7.27603e-25	7.6005e-24		Combined oxidative phosphorylation deficiency 26	COMBINED OXIDATIVE PHOSPHORYLATION DEFICIENCY 26;NOT PROVIDED
MDM2	X100302926_TGI_at	0.380656	5.33e-81	0.60452	2.07e-42	0.380656	1.55e-13	0.580534	1.48e-27	0.309791	9.12967e-25	9.40965e-24	decreased leukocyte cell number;decreased neutrophil cell number;decreased granulocyte number;enlarged spleen;spleen hyperplasia;spleen hypoplasia;enlarged lymph nodes;small thymus;enlarged thymus;decreased thymocyte number;thymus hypoplasia;increased lung adenoma incidence;abnormal B cell differentiation;spleen atrophy;thymus atrophy;decreased spleen weight;decreased thymus weight;decreased lymp…	Accelerated tumor formation, susceptibility to	ACCELERATED TUMOR FORMATION, SUSCEPTIBILITY TO	Tier 1
SLC25A16	X100311642_TGI_at	0.555956	7.3e-137	0.662647	2.35e-53	0.697783	1.67e-51	0.555956	5.53e-25	0.309608	9.76593e-25	9.92095e-24			CEREBRAL VISUAL IMPAIRMENT AND INTELLECTUAL DISABILITY;ISOLATED NAIL ANOMALY;NOT PROVIDED
SMAD2	X100313353_TGI_at	0.460967	2.05e-107	0.664376	1.02e-53	0.591652	5.62e-34	0.460967	8.33e-17	0.309576	9.88245e-25	9.92095e-24	right pulmonary isomerism;osteoarthritis;abnormal olfactory epithelium morphology		VARIANT OF UNKNOWN SIGNIFICANCE;NOT PROVIDED;INBORN GENETIC DISEASES;ANOMALOUS PULMONARY VENOUS RETURN
RBM18	X100306439_TGI_at	0.646208	9.15e-179	0.706253	2.51e-63	0.758758	1.43e-65	0.646208	1.28e-35	0.309527	1.0062e-24	9.97166e-24
MMAA	X100301074_TGI_at	0.420449	1.62e-102	0.651909	3.76e-51	0.420449	2.2e-16	0.648768	5.64e-36	0.308925	1.25498e-24	1.22797e-23		Methylmalonic aciduria, vitamin B12-responsive	METHYLMALONIC ACIDURIA CBLA TYPE;METHYLMALONIC ACIDEMIA;METHYLMALONIC ACIDURIA DUE TO METHYLMALONYL-COA MUTASE DEFICIENCY;NOT PROVIDED;NOT SPECIFIED;METHYLMALONIC ACIDURIA CBLB TYPE;CATARACT;MICROCEPHALY;SEVERE GLOBAL DEVELOPMENTAL DELAY
TMEM167A	X100301017_TGI_at	0.556874	1.19e-169	0.743395	2.15e-73	0.729238	2.79e-58	0.556874	4.47e-25	0.308677	1.37456e-24	1.32817e-23
SCO1	X100309929_TGI_at	0.669785	1.56e-196	0.749461	3.33e-75	0.669785	3.59e-46	0.771916	2.61e-58	0.307593	2.04256e-24	1.94925e-23	decreased leukocyte cell number;spleen atrophy;decreased spleen white pulp amount;increased spleen iron level	Mitochondrial complex IV deficiency	HEPATIC FAILURE, EARLY-ONSET, AND NEUROLOGIC DISORDER DUE TO CYTOCHROME C OXIDASE DEFICIENCY;NOT PROVIDED;LEIGH SYNDROME;NOT SPECIFIED;INFANTILE ENCEPHALOPATHY;SCO1-RELATED DISORDERS
RBM18	X100155986_TGI_at	0.580778	1.15e-163	0.67881	7.53e-57	0.771254	5.55e-69	0.580778	1.39e-27	0.306901	2.62759e-24	2.46226e-23
ALG14	X100149815_TGI_at	0.364422	5.5e-88	0.655619	6.66e-52	0.526424	4.48e-26	0.364422	9.64e-11	0.306884	2.64383e-24	2.46226e-23		?Myasthenic syndrome, congenital, 15, without tubular aggregates	MYASTHENIC SYNDROME, CONGENITAL, 15;NOT PROVIDED;NOT SPECIFIED
TOMM70A	X100149111_TGI_at	0.298673	1.47e-83	0.577423	4.86e-38	0.639707	4.66e-41	0.298673	1.26e-07	0.306533	3.00363e-24	2.76406e-23
GALNT12	X100145204_TGI_at	0.555908	9.47e-133	0.712204	7.85e-65	0.60632	5.2e-36	0.555908	5.59e-25	0.306077	3.5444e-24	3.22332e-23		Colorectal cancer, susceptibility to, 1	COLORECTAL CANCER 1;HEREDITARY CANCER-PREDISPOSING SYNDROME;NOT SPECIFIED;ADENOMATOUS POLYPOSIS COLI, ATTENUATED;COLORECTAL CANCER		GALNT12
RSC1A1	X100148181_TGI_at	0.517889	5.63e-83	0.517889	9.58e-30	0.557717	1.2e-29	0.544953	6.71e-24	0.30597	3.68413e-24	3.31144e-23		;Retinoschisis
SCFD2	X100141330_TGI_at	0.405719	1.42e-70	0.51593	1.69e-29	0.405719	2.77e-15	0.59306	5.93e-29	0.305899	3.77982e-24	3.35839e-23			NOT PROVIDED		SCFD2
ME1	X100309765_TGI_at	0.658917	5.99e-195	0.777752	2.16e-84	0.658917	2.96e-44	0.725628	1.74e-48	0.305482	4.39695e-24	3.86232e-23			SEE CASES;NOT PROVIDED	Tier 2
BCAT1	X100155842_TGI_at	0.408539	6.24e-96	0.639846	8.83e-49	0.408539	1.72e-15	0.627677	3.78e-33	0.304906	5.41238e-24	4.70087e-23	abnormal T cell physiology	?Hyperleucinemia-isoleucinemia or hypervalinemia		Tier 2
PGPEP1	X100124092_TGI_at	0.25545	1.45e-62	0.630476	5.2e-47	0.25545	8.49e-07	0.44389	1.38e-15	0.304756	5.71308e-24	4.9069e-23			MALIGNANT TUMOR OF PROSTATE
C20orf24	X100310209_TGI_at	0.500113	2.75e-166	0.759708	2.2e-78	0.500113	2.41e-23	0.770235	6.5e-58	0.30443	6.42636e-24	5.45887e-23
DPP4	X100302959_TGI_at	0.295858	3.28e-64	0.575554	9.4e-38	0.295858	1.23e-08	0.533786	7.71e-23	0.303518	8.91697e-24	7.49219e-23				Tier 1
ITPR2	X100137941_TGI_at	0.683456	5.76e-213	0.746365	2.84e-74	0.794716	5.17e-76	0.683456	3.82e-41	0.303067	1.04826e-23	8.71292e-23		?Anhidrosis, isolated, with normal sweat glands	ANHIDROSIS, ISOLATED, WITH NORMAL SWEAT GLANDS;NOT PROVIDED	Tier 3B
TMEM33	X100134452_TGI_at	0.664703	1.38e-204	0.664703	8.69e-54	0.839806	1.63e-92	0.69538	4.32e-43	0.302867	1.12589e-23	9.25867e-23
MRPL15	X100140111_TGI_at	0.546139	2.1e-115	0.609521	2.9e-43	0.546139	2.78e-28	0.689024	4.84e-42	0.302169	1.44457e-23	1.17542e-22
SGPL1	X100153651_TGI_at	0.420102	2.07e-80	0.515685	1.81e-29	0.420102	2.34e-16	0.671927	2.39e-39	0.301331	1.94692e-23	1.56768e-22	increased monocyte cell number;decreased neutrophil cell number;increased granulocyte number;spleen hypoplasia;thymus cortex hypoplasia;increased thymocyte number;thick pulmonary interalveolar septum;abnormal immune system physiology;thymus hypoplasia;kidney inflammation;lymphoid hypoplasia;abnormal pulmonary alveolus morphology;abnormal lymph node morphology;abnormal spleen periarteriolar lympho…	Nephrotic syndrome, type 14	NEPHROTIC SYNDROME TYPE 14
ACSS3	X100310068_TGI_at	0.2066	1.33e-29	0.374069	2.48e-15	0.38299	1.08e-13	0.2066	0.000213481	0.300926	2.24774e-23	1.79124e-22
HSPA4	X100300366_TGI_at	0.595737	1.24e-139	0.667661	2.05e-54	0.595737	1.56e-34	0.702956	2.23e-44	0.300114	2.99736e-23	2.36424e-22					HSPA4
GPR107	X100150205_TGI_at	0.235163	6.22e-36	0.460984	3.27e-23	0.345055	2.68e-11	0.235163	2.87e-05	0.299289	4.01047e-23	3.13141e-22
TMEM87B	X100311920_TGI_at	0.642513	1.19e-169	0.642513	2.7e-49	0.743126	1.38e-61	0.726783	1.04e-48	0.29907	4.33254e-23	3.34906e-22			NOT PROVIDED
WDYHV1	X100138753_TGI_at	0.361878	1.17e-91	0.589792	5.52e-40	0.64623	4.06e-42	0.361878	1.31e-10	0.298808	4.75024e-23	3.63558e-22
ME1	X100131505_TGI_at	0.578165	1.01e-180	0.77882	9.15e-85	0.578165	3.39e-32	0.737763	7.35e-51	0.298129	6.03037e-23	4.5257e-22			SEE CASES;NOT PROVIDED	Tier 2
TSFM	X100135878_TGI_at	0.467932	1.91e-71	0.467932	6.04e-24	0.471172	1.33e-20	0.603581	3.57e-30	0.298142	6.0027e-23	4.5257e-22		Combined oxidative phosphorylation deficiency 3	COMBINED OXIDATIVE PHOSPHORYLATION DEFICIENCY 3;COMBINED OXIDATIVE PHOSPHORYLATION DEFICIENCY;NOT PROVIDED;NOT SPECIFIED;PRIMARY DILATED CARDIOMYOPATHY;-;SKELETAL MYOPATHY
FAM82B	X100300106_TGI_at	0.634432	3.56e-135	0.634432	9.46e-48	0.673904	6.42e-47	0.634593	4.73e-34	0.298057	6.18481e-23	4.59698e-22
NSF	X100300512_TGI_at	0.57734	1.04e-171	0.735357	4.52e-71	0.57734	4.33e-32	0.773664	1e-58	0.297906	6.52008e-23	4.80002e-22			NOT PROVIDED
NLN	X100311727_TGI_at	0.684522	7.45e-219	0.76778	5.27e-81	0.684522	6.66e-49	0.809289	4.1e-68	0.297817	6.72763e-23	4.90609e-22
SLC36A1	X100134122_TGI_at	0.624147	6.17e-129	0.640962	5.39e-49	0.6413	2.58e-41	0.624147	1.07e-32	0.297656	7.11706e-23	5.14158e-22
C8orf76	X100140114_TGI_at	0.420223	9.22e-133	0.720174	6.58e-67	0.67466	4.67e-47	0.420223	5.23e-14	0.296467	1.07822e-22	7.71724e-22
CD164	X100307935_TGI_at	0.572687	3.05e-191	0.80003	1.22e-92	0.572687	1.7e-31	0.746204	1.37e-52	0.296367	1.11608e-22	7.91497e-22		?Deafness, autosomal dominant 66	DEAFNESS, AUTOSOMAL DOMINANT 66;NOT SPECIFIED	Tier 3A
KLHDC10	X100142242_TGI_at	0.290477	5.35e-43	0.505366	3.36e-28	0.290477	2.24e-08	0.358023	2.09e-10	0.296341	1.12658e-22	7.91679e-22
MGAT4A	X100312529_TGI_at	0.529432	3.71e-118	0.678608	8.35e-57	0.529432	2.11e-26	0.610402	5.45e-31	0.296241	1.16631e-22	8.04963e-22				Tier 3A
ITPR2	X100305277_TGI_at	0.510688	1.48e-129	0.726813	1.08e-68	0.593513	3.14e-34	0.510688	9.1e-21	0.296259	1.1589e-22	8.04963e-22		?Anhidrosis, isolated, with normal sweat glands	ANHIDROSIS, ISOLATED, WITH NORMAL SWEAT GLANDS;NOT PROVIDED	Tier 3B
ACAD8	X100122997_TGI_at	0.448261	1.45e-78	0.485327	7.39e-26	0.625577	7.58e-39	0.448261	6.82e-16	0.295703	1.40634e-22	9.62037e-22		Isobutyryl-CoA dehydrogenase deficiency	DEFICIENCY OF ISOBUTYRYL-COA DEHYDROGENASE;NOT PROVIDED;NOT SPECIFIED
C11orf75	X100155979_TGI_at	0.583737	6.86e-146	0.731979	4.04e-70	0.583737	6.38e-33	0.636613	2.55e-34	0.295628	1.44303e-22	9.75623e-22
CENPN	X100132021_TGI_at	0.392527	8e-53	0.503063	6.36e-28	0.392527	2.4e-14	0.40004	9.35e-13	0.295612	1.45144e-22	9.75623e-22
USP14	X100123820_TGI_at	0.673613	1.9e-165	0.691643	8.67e-60	0.673613	7.26e-47	0.720859	1.37e-47	0.295441	1.54004e-22	1.02625e-21			NOT PROVIDED
KMO	X100146308_TGI_at	0.504829	4.69e-106	0.664679	8.79e-54	0.504829	8.11e-24	0.566103	5.09e-26	0.295101	1.73246e-22	1.14461e-21				Tier 2
ATXN3	X100137755_TGI_at	0.485606	5.13e-96	0.599991	1.19e-41	0.485606	6.14e-22	0.6191	4.63e-32	0.294639	2.03277e-22	1.33164e-21		Machado-Joseph disease	AZOREAN DISEASE;PARKINSON DISEASE, LATE-ONSET;NOT SPECIFIED		ATXN3
UBE2K	X100138122_TGI_at	0.526243	9.52e-93	0.526243	8.22e-31	0.582051	1.06e-32	0.595506	3.12e-29	0.294453	2.16773e-22	1.40811e-21			NOT PROVIDED
FNDC3B	X100131545_TGI_at	0.550262	1.08e-115	0.650075	8.76e-51	0.550262	9.19e-29	0.621513	2.31e-32	0.294408	2.20168e-22	1.41488e-21			SEE CASES;NOT PROVIDED		FNDC3B
RTN4IP1	X100310125_TGI_at	0.449924	1.6e-83	0.618456	7.93e-45	0.449924	9.49e-19	0.503578	3.68e-20	0.294391	2.21476e-22	1.41488e-21		Optic atrophy 10 with or without ataxia, mental retardation, and seizures	OPTIC ATROPHY 10 WITH OR WITHOUT ATAXIA, MENTAL RETARDATION, AND SEIZURES;NOT PROVIDED
MPHOSPH9	X100301765_TGI_at	0.630333	8.42e-153	0.676661	2.26e-56	0.705842	3.74e-53	0.630333	1.71e-33	0.294173	2.38785e-22	1.51296e-21
COQ2	X100132821_TGI_at	0.597545	3.67e-189	0.777049	3.79e-84	0.597545	8.81e-35	0.760901	9.02e-56	0.29384	2.67797e-22	1.68298e-21		Multiple system atrophy, susceptibility to;Coenzyme Q10 deficiency, primary, 1	COENZYME Q10 DEFICIENCY, PRIMARY;COENZYME Q10 DEFICIENCY, PRIMARY 1;SHY-DRAGER SYNDROME;NOT PROVIDED;NOT SPECIFIED;ATORVASTATIN RESPONSE - TOXICITY/ADR;HMG COA REDUCTASE INHIBITORS RESPONSE - TOXICITY/ADR;ROSUVASTATIN RESPONSE - TOXICITY/ADR
ARL8B	X100305266_TGI_at	0.572971	2.43e-157	0.710254	2.46e-64	0.572971	1.56e-31	0.751428	1.08e-53	0.2933	3.22559e-22	2.01079e-21
NDUFV2	X100301838_TGI_at	0.226351	5.45e-52	0.624424	6.72e-46	0.226351	1.19e-05	0.330602	4.78e-09	0.292806	3.82154e-22	2.36324e-21		Mitochondrial complex I deficiency, nuclear type 7	MITOCHONDRIAL COMPLEX I DEFICIENCY;PARKINSON DISEASE, MITOCHONDRIAL;NOT PROVIDED;NOT SPECIFIED;MITOCHONDRIAL COMPLEX I DEFICIENCY, NUCLEAR TYPE 7;MITOCHONDRIAL COMPLEX I DEFICIENCY, NUCLEAR TYPE 1
PSMA5	X100160399_TGI_at	0.698381	3.22e-190	0.727667	6.29e-69	0.698381	1.27e-51	0.751125	1.25e-53	0.292484	4.26807e-22	2.61843e-21				Tier 3B
SLC46A3	X100129867_TGI_at	0.442224	1.94e-94	0.677461	1.5e-56	0.442224	4.15e-18	0.500572	6.58e-20	0.292138	4.80371e-22	2.90099e-21	decreased leukocyte cell number		MALIGNANT TUMOR OF PROSTATE
DOLPP1	X100146000_TGI_at	0.258998	4.56e-39	0.481215	2.14e-25	0.258998	6.01e-07	0.370583	4.5e-11	0.292153	4.78038e-22	2.90099e-21
NLN	X100144384_TGI_at	0.606047	5.14e-171	0.759485	2.59e-78	0.606047	5.68e-36	0.702163	3.05e-44	0.292043	4.96228e-22	2.97352e-21
SLC2A9	X100303556_TGI_at	0.508733	4.27e-137	0.724933	3.49e-68	0.508733	3.26e-24	0.673722	1.27e-39	0.291086	6.87912e-22	4.0592e-21	kidney inflammation;tubulointerstitial nephritis	Hypouricemia, renal, 2;Uric acid concentration, serum, QTL 2	URIC ACID CONCENTRATION, SERUM, QUANTITATIVE TRAIT LOCUS 2;RENAL HYPOURICEMIA 2;FAMILIAL RENAL HYPOURICEMIA;NOT PROVIDED
MMP7	X100304450_TGI_at	0.347581	2.59e-38	0.420557	2.92e-19	0.355944	5.93e-12	0.347581	7.13e-10	0.291092	6.86502e-22	4.0592e-21	decreased susceptibility to bacterial infection;abnormal macrophage physiology;impaired macrophage chemotaxis;increased susceptibility to induced colitis;decreased tumor necrosis factor secretion;increased interleukin-1 beta secretion		SEE CASES	Tier 1
C8orf76	X100309995_TGI_at	0.304431	2.15e-75	0.641235	4.77e-49	0.480912	1.7e-21	0.304431	7.19e-08	0.290878	7.38539e-22	4.32493e-21
ATP5S	X100313314_TGI_at	0.352388	3.14e-50	0.514382	2.63e-29	0.352388	9.77e-12	0.387615	5.02e-12	0.290312	8.95061e-22	5.20212e-21
MMP7	X100128644_TGI_at	0.326147	2.9e-34	0.407478	4.3e-18	0.327827	2.6e-10	0.326147	7.72e-09	0.290154	9.44338e-22	5.44756e-21	decreased susceptibility to bacterial infection;abnormal macrophage physiology;impaired macrophage chemotaxis;increased susceptibility to induced colitis;decreased tumor necrosis factor secretion;increased interleukin-1 beta secretion		SEE CASES	Tier 1
ALG8	X100126564_TGI_at	0.246942	3.98e-40	0.402735	1.11e-17	0.246942	1.9e-06	0.533684	7.88e-23	0.289458	1.1955e-21	6.84536e-21		Polycystic liver disease 3 with or without kidney cysts;Congenital disorder of glycosylation, type Ih	CONGENITAL DISORDER OF GLYCOSYLATION TYPE 1H;CONGENITAL DISORDER OF GLYCOSYLATION;NOT SPECIFIED;NOT PROVIDED;POLYCYSTIC LIVER DISEASE 3 WITH OR WITHOUT KIDNEY CYSTS
PPFIA1	X100300989_TGI_at	0.446351	1.1e-71	0.515649	1.83e-29	0.446351	1.89e-18	0.562363	1.24e-25	0.28899	1.40016e-21	7.95827e-21
ITPR2	X100121775_TGI_at	0.449908	4.69e-116	0.668042	1.7e-54	0.645366	5.63e-42	0.449908	5.21e-16	0.288966	1.41148e-21	7.96406e-21		?Anhidrosis, isolated, with normal sweat glands	ANHIDROSIS, ISOLATED, WITH NORMAL SWEAT GLANDS;NOT PROVIDED	Tier 3B
RFT1	X100138478_TGI_at	0.426346	2.12e-70	0.56485	3.8e-36	0.426346	7.73e-17	0.484863	1.25e-18	0.288625	1.58357e-21	8.87029e-21	increased monocyte cell number;decreased lymphocyte cell number	Congenital disorder of glycosylation, type In	CONGENITAL DISORDER OF GLYCOSYLATION TYPE 1N;CONGENITAL DISORDER OF GLYCOSYLATION;NOT SPECIFIED;NOT PROVIDED;RFT1 RELATED CDG
CXorf26	X100130415_TGI_at	0.599123	4.14e-158	0.684661	3.6e-58	0.736172	6.64e-60	0.599123	1.19e-29	0.287524	2.29304e-21	1.27519e-20
CSNK2A2	X100312344_TGI_at	0.318051	2.58e-67	0.549268	6.56e-34	0.318051	8.87e-10	0.592252	7.33e-29	0.287362	2.42132e-21	1.33691e-20		;Okur-Chung neurodevelopmental syndrome		Tier 2
AGPS	X100148374_TGI_at	0.699352	3.58e-189	0.749769	2.69e-75	0.699352	8.07e-52	0.706381	5.66e-45	0.286903	2.82406e-21	1.54822e-20		Rhizomelic chondrodysplasia punctata, type 3	RHIZOMELIC CHONDRODYSPLASIA PUNCTATA TYPE 3;RHIZOMELIC CHONDRODYSPLASIA PUNCTATA;NOT SPECIFIED;NOT PROVIDED
GNB4	X100155056_TGI_at	0.710586	1.31e-204	0.722147	1.96e-67	0.782755	2.56e-72	0.710586	1.02e-45	0.285677	4.25215e-21	2.31473e-20	enlarged spleen	Charcot-Marie-Tooth disease, dominant intermediate F	CHARCOT-MARIE-TOOTH DISEASE, DOMINANT INTERMEDIATE F;NOT SPECIFIED
ATP6V1H	X100146434_TGI_at	0.414706	1.47e-83	0.659475	1.08e-52	0.414706	6e-16	0.456486	1.77e-16	0.285374	4.70243e-21	2.54194e-20	abnormal osteoclast physiology;abnormal osteoclast differentiation		NOT PROVIDED
SMYD3	X100143762_TGI_at	0.227005	2.76e-20	0.335887	1.52e-12	0.227005	1.13e-05	0.243114	1.57e-05	0.284791	5.70621e-21	3.06313e-20			SEE CASES;ABNORMALITY OF ESOPHAGUS MORPHOLOGY;VATER ASSOCIATION;PRIMARY AMENORRHEA;NOT PROVIDED;CEREBELLAR ATAXIA, NONPROGRESSIVE, WITH MENTAL RETARDATION
KIAA1919	X100121996_TGI_at	0.562091	8.51e-101	0.576796	6.07e-38	0.600699	3.22e-35	0.562091	1.32e-25	0.284452	6.38513e-21	3.40394e-20
NEK6	X100302312_TGI_at	0.30751	2.16e-82	0.66177	3.59e-53	0.30751	3.17e-09	0.557541	3.83e-25	0.283923	7.60511e-21	4.02654e-20	increased lung weight			Tier 2
USP14	X100311192_TGI_at	0.705068	2e-192	0.705068	4.95e-63	0.732423	5.09e-59	0.755344	1.53e-54	0.283849	7.79332e-21	4.09812e-20			NOT PROVIDED
C12orf66	X100301176_TGI_at	0.454635	1.34e-60	0.458076	6.56e-23	0.454635	3.78e-19	0.512207	6.72e-21	0.283349	9.19374e-21	4.80186e-20			SEE CASES
TNKS	X100147687_TGI_at	0.409345	1.5e-82	0.533439	9.38e-32	0.624288	1.19e-38	0.409345	2.53e-13	0.283091	1.00061e-20	5.19109e-20			SEE CASES;NOT PROVIDED	Tier 2
LPGAT1	X100143006_TGI_at	0.624076	9.18e-150	0.624076	7.77e-46	0.712202	1.7e-54	0.689716	3.73e-42	0.282696	1.13964e-20	5.87292e-20
RIT1	X100146023_TGI_at	0.627981	2.17e-162	0.722023	2.12e-67	0.627981	3.25e-39	0.704853	1.05e-44	0.28	2.75002e-20	1.40779e-19		Noonan syndrome 8;	NOONAN SYNDROME;NOONAN SYNDROME 8;NOT PROVIDED;NOT SPECIFIED;INBORN GENETIC DISEASES;DOWNSLANTED PALPEBRAL FISSURES;EDEMA OF THE LOWER LIMBS;HYPERTELORISM;SHORT STATURE
PANK3	X100124362_TGI_at	0.672468	1.76e-218	0.672468	1.88e-55	0.830738	8.25e-89	0.762527	3.88e-56	0.27987	2.86923e-20	1.45915e-19
RAB38	X100162821_TGI_at	0.285102	1.06e-52	0.520266	4.8e-30	0.448469	1.26e-18	0.285102	4.53e-07	0.279176	3.59299e-20	1.81528e-19	abnormal lung volume;abnormal type II pneumocyte morphology;abnormal surfactant secretion;enlarged alveolar lamellar bodies;dilated respiratory conducting tubes;increased alveolar lamellar body number;increased lung compliance;abnormal pulmonary alveolus wall morphology;dilated pulmonary alveolar ducts;abnormal pulmonary acinus morphology
C15orf23	X100150926_TGI_at	0.565416	2.05e-115	0.565416	3.14e-36	0.630216	1.47e-39	0.660229	1.32e-37	0.278477	4.50302e-20	2.26028e-19
TMEM9B	X100307539_TGI_at	0.582012	2.92e-125	0.582012	9.44e-39	0.641097	2.79e-41	0.690412	2.87e-42	0.277928	5.37624e-20	2.68118e-19				Tier 3B
CLIP4	X100132353_TGI_at	0.590478	3.8e-168	0.70845	7.05e-64	0.590478	8.09e-34	0.786547	6.52e-62	0.276318	9.01065e-20	4.46489e-19			NOT PROVIDED
CPSF2	X100312135_TGI_at	0.650522	3.3e-174	0.747693	1.14e-74	0.650522	7.89e-43	0.693721	8.17e-43	0.276203	9.34843e-20	4.60276e-19			NOT PROVIDED
LRP8	X100161440_TGI_at	0.344615	1.81e-65	0.561211	1.3e-35	0.485737	5.97e-22	0.344615	1e-09	0.276157	9.48805e-20	4.64194e-19		Myocardial infarction, susceptibility to	MYOCARDIAL INFARCTION 1;NOT PROVIDED	Tier 3A
AGPS	X100151132_TGI_at	0.69578	1.79e-245	0.763533	1.3e-79	0.844372	1.81e-94	0.69578	3.7e-43	0.276095	9.6773e-20	4.70475e-19		Rhizomelic chondrodysplasia punctata, type 3	RHIZOMELIC CHONDRODYSPLASIA PUNCTATA TYPE 3;RHIZOMELIC CHONDRODYSPLASIA PUNCTATA;NOT SPECIFIED;NOT PROVIDED
ALG2	X100312016_TGI_at	0.528562	9.31e-100	0.528562	4.11e-31	0.533609	7.3e-27	0.70093	4.97e-44	0.275881	1.03629e-19	5.00657e-19		;Myasthenic syndrome, congenital, 14, with tubular aggregates;?Congenital disorder of glycosylation, type Ii	CONGENITAL DISORDER OF GLYCOSYLATION TYPE 1I;CONGENITAL DISORDER OF GLYCOSYLATION;NOT SPECIFIED;MYASTHENIC SYNDROME, CONGENITAL, 14;NOT PROVIDED
POMP	X100148754_TGI_at	0.322145	3.73e-76	0.609144	3.36e-43	0.322145	5.33e-10	0.580694	1.42e-27	0.275457	1.18629e-19	5.69565e-19		Proteasome-associated autoinflammatory syndrome 2;Keratosis linearis with ichthyosis congenita and sclerosing keratoderma	KERATOSIS LINEARIS WITH ICHTHYOSIS CONGENITA AND SCLEROSING KERATODERMA;NOT PROVIDED;POMP-RELATED CONDITION;PROTEASOME-ASSOCIATED AUTOINFLAMMATORY SYNDROME 2
FASTKD1	X100137087_TGI_at	0.507607	3.5e-102	0.516357	1.49e-29	0.706493	2.74e-53	0.507607	1.67e-20	0.274376	1.67244e-19	7.98024e-19			GLAUCOMA 1, OPEN ANGLE, B
KIAA1632	X100310171_TGI_at	0.561451	2.77e-125	0.561451	1.2e-35	0.683953	8.55e-49	0.664883	2.73e-38	0.274095	1.82846e-19	8.67115e-19
GDAP1	X100306609_TGI_at	0.4188	1.12e-67	0.4188	4.22e-19	0.597332	9.43e-35	0.470427	1.64e-17	0.273909	1.93946e-19	9.14149e-19	abnormal thymus morphology;small thymus	?Charcot-Marie-Tooth disease, axonal, autosomal dominant, type 2K;Charcot-Marie-Tooth disease, axonal, with vocal cord paresis;Charcot-Marie-Tooth disease, axonal, type 2K;Charcot-Marie-Tooth disease, type 4A;Charcot-Marie-Tooth disease, recessive intermediate, A	CHARCOT-MARIE-TOOTH DISEASE, TYPE 4A;CHARCOT-MARIE-TOOTH DISEASE TYPE 2K;CHARCOT-MARIE-TOOTH DISEASE, AXONAL, WITH VOCAL CORD PARESIS, AUTOSOMAL RECESSIVE;NOT PROVIDED;CHARCOT-MARIE-TOOTH DISEASE, RECESSIVE INTERMEDIATE A;NEUROPATHY, AXONAL, WITH VOCAL CORD PARESIS, AUTOSOMAL RECESSIVE;CHARCOT-MARIE-TOOTH DISEASE;ELEVATED ALKALINE PHOSPHATASE;ELEVATED SERUM CREATINE PHOSPHOKINASE;GDAP1-RELATED DI…
USP14	X100307016_TGI_at	0.604241	9.13e-138	0.646951	3.65e-50	0.69157	2.88e-50	0.604241	2.98e-30	0.273763	2.03116e-19	9.51569e-19			NOT PROVIDED
TFEC	X100131685_TGI_at	0.722998	3.3e-243	0.834277	1.36e-107	0.722998	7.33e-57	0.727248	8.51e-49	0.273629	2.11875e-19	9.86622e-19
ATAD1	X100147096_TGI_at	0.561728	1.15e-115	0.581696	1.06e-38	0.682485	1.63e-48	0.561728	1.44e-25	0.273193	2.43136e-19	1.12541e-18		Hyperekplexia 4	HYPEREKPLEXIA 4
CXorf26	X100308234_TGI_at	0.652677	2.52e-159	0.678569	8.52e-57	0.71592	2.68e-55	0.652677	1.59e-36	0.273101	2.50272e-19	1.15155e-18
HTATIP2	X100303125_TGI_at	0.605912	6.01e-133	0.605912	1.2e-42	0.621637	2.99e-38	0.725626	1.74e-48	0.272586	2.94432e-19	1.34672e-18
ARFGEF1	X100132659_TGI_at	0.628745	4.46e-158	0.628745	1.09e-46	0.72227	1.07e-56	0.715237	1.49e-46	0.271363	4.32149e-19	1.96501e-18			NOT PROVIDED
	X100122583_TGI_at	0.358267	3.37e-70	0.571452	3.94e-37	0.507087	4.79e-24	0.358267	2.03e-10	0.271199	4.5483e-19	2.05604e-18
ATG5	X100134548_TGI_at	0.620243	8.33e-138	0.663394	1.64e-53	0.660636	1.49e-44	0.620243	3.33e-32	0.270823	5.11614e-19	2.29929e-18	increased neutrophil cell number;increased monocyte cell number;abnormal thymus morphology;abnormal thymus cortex morphology;abnormal T cell physiology;abnormal macrophage physiology;increased IgG level;glomerulonephritis;increased autoantibody level;abnormal thymus physiology;abnormal T cell subpopulation ratio;increased anti-double stranded DNA antibody level;increased anti-nuclear antigen anti…	?Spinocerebellar ataxia, autosomal recessive 25	SPINOCEREBELLAR ATAXIA, AUTOSOMAL RECESSIVE 25;NOT PROVIDED
SLC22A15	X100124329_TGI_at	0.491237	1.48e-97	0.630776	4.57e-47	0.554273	3.09e-29	0.491237	3.86e-19	0.270798	5.15585e-19	2.30374e-18				Tier 1
CD164	X100152106_TGI_at	0.627952	2.33e-207	0.792709	8.12e-90	0.627952	3.28e-39	0.777793	1.01e-59	0.270269	6.07956e-19	2.70086e-18		?Deafness, autosomal dominant 66	DEAFNESS, AUTOSOMAL DOMINANT 66;NOT SPECIFIED	Tier 3A
C5orf44	X100151433_TGI_at	0.652598	7.15e-189	0.675657	3.77e-56	0.81398	1.65e-82	0.652598	1.64e-36	0.270196	6.22054e-19	2.7477e-18
EXOSC3	X100143438_TGI_at	0.359501	4.73e-106	0.624538	6.4e-46	0.690871	3.95e-50	0.359501	1.75e-10	0.270162	6.28622e-19	2.75261e-18		Pontocerebellar hypoplasia, type 1B	INBORN GENETIC DISEASES;MUSCULAR HYPOTONIA;NEURODEVELOPMENTAL DELAY;PONTOCEREBELLAR HYPOPLASIA, TYPE 1B;NOT PROVIDED;PONTONEOCEREBELLAR HYPOPLASIA;NOT SPECIFIED
GRAMD1B	X100310323_TGI_at	0.258043	3.67e-62	0.600638	9.27e-42	0.258043	6.6e-07	0.499263	8.46e-20	0.270154	6.30288e-19	2.75261e-18			SEE CASES
TMED7	X100124160_TGI_at	0.513572	5.09e-105	0.649454	1.16e-50	0.513572	1.03e-24	0.577288	3.33e-27	0.26986	6.90603e-19	2.99908e-18
PHCA	X100155047_TGI_at	0.522389	3.28e-146	0.746952	1.89e-74	0.522389	1.22e-25	0.672307	2.09e-39	0.269595	7.49896e-19	3.23838e-18
TFB1M	X100147562_TGI_at	0.475248	4.5e-117	0.557003	5.26e-35	0.755731	8.93e-65	0.475248	7.05e-18	0.269451	7.84201e-19	3.36771e-18
CCT5	X100162611_TGI_at	0.620456	8.68e-127	0.621637	2.14e-45	0.620456	4.5e-38	0.667315	1.19e-38	0.2694	7.96523e-19	3.40172e-18		Neuropathy, hereditary sensory, with spastic paraplegia	NEUROPATHY, HEREDITARY SENSORY, WITH SPASTIC PARAPLEGIA, AUTOSOMAL RECESSIVE;NOT PROVIDED;SENSORY NEUROPATHY WITH SPASTIC PARAPLEGIA;NOT SPECIFIED;HEREDITARY SPASTIC PARAPLEGIA
ECT2	X100161486_TGI_at	0.512618	1.56e-128	0.64782	2.46e-50	0.700611	4.48e-52	0.512618	6.19e-21	0.269237	8.37992e-19	3.55916e-18
SLC38A6	X100157910_TGI_at	0.614372	1.02e-188	0.783003	3.01e-86	0.614372	3.58e-37	0.732207	9.31e-50	0.26899	9.04557e-19	3.82089e-18			NOT PROVIDED
WAPAL	X100141993_TGI_at	0.523968	3.99e-92	0.590927	3.63e-40	0.523968	8.25e-26	0.555333	6.38e-25	0.26792	1.25914e-18	5.28975e-18
EXOSC3	X100310202_TGI_at	0.401437	1.55e-105	0.607881	5.54e-43	0.686798	2.44e-49	0.401437	7.71e-13	0.267756	1.3245e-18	5.53426e-18		Pontocerebellar hypoplasia, type 1B	INBORN GENETIC DISEASES;MUSCULAR HYPOTONIA;NEURODEVELOPMENTAL DELAY;PONTOCEREBELLAR HYPOPLASIA, TYPE 1B;NOT PROVIDED;PONTONEOCEREBELLAR HYPOPLASIA;NOT SPECIFIED
KIAA1632	X100148026_TGI_at	0.493835	7.99e-108	0.493835	7.82e-27	0.696617	2.87e-51	0.611223	4.33e-31	0.267039	1.65097e-18	6.83898e-18
TCP11L1	X100309691_TGI_at	0.307015	4.72e-47	0.509491	1.06e-28	0.307015	3.36e-09	0.400518	8.75e-13	0.267032	1.65445e-18	6.83898e-18
SMC4	X100154126_TGI_at	0.563574	4.89e-135	0.563574	5.86e-36	0.77027	1.05e-68	0.586092	3.61e-28	0.266712	1.82535e-18	7.50529e-18			NOT PROVIDED
HUS1	X100306975_TGI_at	0.349257	3.78e-73	0.541863	6.91e-33	0.349257	1.51e-11	0.63399	5.68e-34	0.266444	1.98176e-18	8.10529e-18
PIAS2	X100137644_TGI_at	0.305757	3.73e-70	0.466314	8.98e-24	0.659793	2.09e-44	0.305757	6.31e-08	0.265608	2.55824e-18	1.0408e-17
MGAT4A	X100134061_TGI_at	0.52879	5.39e-129	0.52879	3.84e-31	0.776333	1.98e-70	0.581965	1.03e-27	0.265324	2.7899e-18	1.12911e-17				Tier 3A
TMEM39A	X100124360_TGI_at	0.237657	2.07e-43	0.425922	9.35e-20	0.237657	4.44e-06	0.558149	3.32e-25	0.265205	2.89283e-18	1.16466e-17
THUMPD3	X100311111_TGI_at	0.338382	6.79e-43	0.425436	1.04e-19	0.338382	6.58e-11	0.444032	1.35e-15	0.264455	3.63438e-18	1.45564e-17
BUB3	X100145248_TGI_at	0.380912	1.23e-67	0.570136	6.22e-37	0.380912	1.49e-13	0.494066	2.27e-19	0.264344	3.75911e-18	1.49783e-17
VPS36	X100309392_TGI_at	0.435816	1.2e-88	0.582283	8.56e-39	0.435816	1.38e-17	0.634104	5.49e-34	0.263974	4.205e-18	1.66691e-17
RAP1GDS1	X100310311_TGI_at	0.718385	1.29e-234	0.760846	9.53e-79	0.718385	7.75e-56	0.835956	1.52e-76	0.263448	4.93053e-18	1.94454e-17		Lymphocytic leukemia, acute T-cell
CTAGE5	X100313012_TGI_at	0.263687	1.24e-62	0.635389	6.24e-48	0.263687	3.78e-07	0.424185	2.9e-14	0.263365	5.05564e-18	1.98376e-17
C6orf120	X100124697_TGI_at	0.422986	6.48e-126	0.556256	6.73e-35	0.808019	2.02e-80	0.422986	3.47e-14	0.263181	5.34384e-18	2.08625e-17				Tier 3B
UGCGL1	X100123059_TGI_at	0.546814	7.11e-119	0.611827	1.16e-43	0.546814	2.32e-28	0.707395	3.76e-45	0.262899	5.81967e-18	2.26061e-17
MAP3K2	X100127817_TGI_at	0.526827	7.71e-111	0.526827	6.91e-31	0.700585	4.53e-52	0.580905	1.35e-27	0.262868	5.87324e-18	2.27001e-17	abnormal T cell activation;abnormal cytokine secretion;increased T cell proliferation			Tier 1
HS2ST1	X100153257_TGI_at	0.455843	2.11e-143	0.597361	3.24e-41	0.822956	8.41e-86	0.455843	1.96e-16	0.262729	6.12435e-18	2.35529e-17
SCARB2	X100307251_TGI_at	0.435105	5.03e-113	0.579982	1.95e-38	0.435105	1.57e-17	0.794955	4.1e-64	0.262159	7.27158e-18	2.78264e-17	increased leukocyte cell number;enlarged lymph nodes;microgliosis	Epilepsy, progressive myoclonic 4, with or without renal failure	EPILEPSY, PROGRESSIVE MYOCLONIC 4, WITH OR WITHOUT RENAL FAILURE;NOT PROVIDED;PROGRESSIVE MYOCLONIC EPILEPSY;SEIZURES;NOT SPECIFIED;ROLANDIC EPILEPSY
OPA1	X100308233_TGI_at	0.67641	9.28e-187	0.67641	2.57e-56	0.746058	2.61e-62	0.75481	2e-54	0.261908	7.84108e-18	2.98579e-17		Optic atrophy plus syndrome;Optic atrophy 1;Behr syndrome;?Mitochondrial DNA depletion syndrome 14 (encephalocardiomyopathic type);Glaucoma, normal tension, susceptibility to	DOMINANT HEREDITARY OPTIC ATROPHY;NOT PROVIDED;ABORTIVE CEREBELLAR ATAXIA;MITOCHONDRIAL DISEASES;GLAUCOMA, NORMAL TENSION, SUSCEPTIBILITY TO;AUTOSOMAL DOMINANT OPTIC ATROPHY PLUS SYNDROME;OPTIC ATROPHY, DOMINANT;OPTIC NERVE HYPOPLASIA;NOT SPECIFIED;OPTIC ATROPHY;OCULAR IMPAIRMENT;INBORN GENETIC DISEASES;EMG ABNORMALITY;EMG: MYOPATHIC ABNORMALITIES;EMG: MYOTONIC RUNS;ELEVATED SERUM CREATINE PHOSPH…
C6orf167	X100125172_TGI_at	0.477798	1.77e-99	0.577289	5.1e-38	0.646054	4.34e-42	0.477798	4.48e-18	0.261216	9.64734e-18	3.65559e-17
FAM178A	X100142504_TGI_at	0.669309	2.64e-208	0.669309	9.07e-55	0.812394	6.01e-82	0.758049	3.89e-55	0.261185	9.73719e-18	3.67163e-17
AP3M1	X100162120_TGI_at	0.664456	2.19e-174	0.664456	9.79e-54	0.724944	2.67e-57	0.742796	6.97e-52	0.26091	1.05696e-17	3.96616e-17
	X100134442_TGI_at	0.32599	7.92e-49	0.468756	4.93e-24	0.32599	3.29e-10	0.480098	2.97e-18	0.260786	1.09691e-17	4.09619e-17
RCOR3	X100149194_TGI_at	0.429166	9.65e-93	0.470918	2.89e-24	0.733625	2.66e-59	0.429166	1.37e-14	0.260592	1.16239e-17	4.31986e-17
BAG4	X100302687_TGI_at	0.496287	1.15e-125	0.716845	4.94e-66	0.597562	8.77e-35	0.496287	1.49e-19	0.260323	1.25955e-17	4.65854e-17	spleen hypoplasia;thymus hypoplasia;increased inflammatory response;abnormal macrophage physiology;increased circulating interleukin-6 level;increased interleukin-6 secretion
TPK1	X100131772_TGI_at	0.555859	1.25e-152	0.724617	4.25e-68	0.555859	2e-29	0.719891	2.08e-47	0.260196	1.30791e-17	4.81435e-17		Thiamine metabolism dysfunction syndrome 5 (episodic encephalopathy type)	THIAMINE METABOLISM DYSFUNCTION SYNDROME 5 (EPISODIC ENCEPHALOPATHY TYPE);INBORN GENETIC DISEASES;NOT PROVIDED;NOT SPECIFIED;SEE CASES
NLN	X100303956_TGI_at	0.566748	1.7e-117	0.566748	1.99e-36	0.611321	9.95e-37	0.694185	6.84e-43	0.259709	1.51183e-17	5.53859e-17
ATP6V1H	X100313207_TGI_at	0.472022	7.7e-138	0.687476	8.11e-59	0.472022	1.11e-20	0.76841	1.74e-57	0.259418	1.64877e-17	6.0118e-17	abnormal osteoclast physiology;abnormal osteoclast differentiation		NOT PROVIDED
C15orf24	X100301908_TGI_at	0.368258	3.86e-102	0.666158	4.27e-54	0.368258	1e-12	0.667213	1.23e-38	0.25925	1.73286e-17	6.28875e-17
PHCA	X100307941_TGI_at	0.664041	1.36e-162	0.709812	3.19e-64	0.664041	3.78e-45	0.686371	1.3e-41	0.259139	1.79053e-17	6.45346e-17
C14orf119	X100150658_TGI_at	0.239825	3.43e-61	0.471247	2.66e-24	0.239825	3.65e-06	0.700111	6.86e-44	0.259131	1.79495e-17	6.45346e-17
HUS1	X100142874_TGI_at	0.439655	4.97e-71	0.490663	1.82e-26	0.439655	6.73e-18	0.600273	8.73e-30	0.258791	1.9855e-17	7.09924e-17
FLVCR1	X100125256_TGI_at	0.291869	9.53e-60	0.492721	1.05e-26	0.291869	1.92e-08	0.617945	6.46e-32	0.258778	1.99293e-17	7.09924e-17	abnormal spleen morphology;enlarged spleen	Ataxia, posterior column, with retinitis pigmentosa	POSTERIOR COLUMN ATAXIA WITH RETINITIS PIGMENTOSA;NOT SPECIFIED;NOT PROVIDED;INBORN GENETIC DISEASES;JEUNE THORACIC DYSTROPHY;SHORT RIB POLYDACTYLY SYNDROME
H2AFY2	X100307132_TGI_at	0.283205	3.54e-37	0.418648	4.36e-19	0.283205	4.97e-08	0.419211	6.07e-14	0.258623	2.08618e-17	7.39733e-17	blepharitis
DNAJC5B	X100309900_TGI_at	0.361727	1.59e-74	0.640972	5.36e-49	0.361727	2.6e-12	0.454711	2.37e-16	0.258569	2.12011e-17	7.48332e-17			NOT SPECIFIED
STK39	X100123853_TGI_at	0.388192	8.51e-79	0.629465	8e-47	0.388192	4.79e-14	0.500279	6.96e-20	0.258163	2.39017e-17	8.39817e-17			NOT PROVIDED	Tier 2
TMEM20	X100156952_TGI_at	0.427567	5.56e-84	0.483878	1.08e-25	0.674486	5.02e-47	0.427567	1.74e-14	0.257925	2.56417e-17	8.96881e-17
TMEM20	X100304044_TGI_at	0.431824	2.44e-86	0.472445	1.97e-24	0.696746	2.71e-51	0.431824	9.11e-15	0.257772	2.68193e-17	9.32871e-17
ABCB7	X100125306_TGI_at	0.398013	8.97e-123	0.667207	2.56e-54	0.707328	1.83e-53	0.398013	1.24e-12	0.257761	2.69121e-17	9.32871e-17		Anemia, sideroblastic, with ataxia	ANEMIA SIDEROBLASTIC AND SPINOCEREBELLAR ATAXIA;NOT PROVIDED;SIDEROBLASTIC ANEMIA AND ATAXIA;NOT SPECIFIED;INBORN GENETIC DISEASES;SPINOCEREBELLAR ATAXIA, X-LINKED;SEE CASES	Tier 1
WDR32	X100160686_TGI_at	0.379016	1.22e-66	0.469141	4.48e-24	0.379016	1.99e-13	0.643475	3.03e-35	0.257552	2.8618e-17	9.87575e-17
UBXN8	X100154910_TGI_at	0.53772	3.71e-130	0.53772	2.51e-32	0.788731	3.91e-74	0.548576	2.98e-24	0.257228	3.14789e-17	1.08148e-16			NOT PROVIDED
	X100138180_TGI_at	0.47195	6.91e-113	0.58455	3.77e-39	0.714046	6.82e-55	0.47195	1.26e-17	0.25704	3.32693e-17	1.13793e-16
PRKAA1	X100130416_TGI_at	0.429505	4.92e-63	0.496123	4.23e-27	0.429505	4.37e-17	0.511405	7.89e-21	0.256891	3.47505e-17	1.18335e-16	increased spleen weight		PRIMARY AMENORRHEA	Tier 1
TTF2	X100146873_TGI_at	0.669043	2.95e-191	0.695875	8.61e-61	0.794768	4.98e-76	0.669043	6.53e-39	0.256261	4.17976e-17	1.41709e-16		;Thyroid cancer, nonmedullary, 4;Bamforth-Lazarus syndrome
ATP6V0A2	X100133197_TGI_at	0.492343	7.92e-80	0.492343	1.16e-26	0.588702	1.4e-33	0.509561	1.14e-20	0.256154	4.31269e-17	1.45577e-16	abnormal CD8-positive, alpha-beta cytotoxic T cell morphology;decreased T cell number;decreased CD4-positive, alpha beta T cell number;decreased alpha-beta T cell number	Cutis laxa, autosomal recessive, type IIA;Wrinkly skin syndrome	CUTIS LAXA WITH OSTEODYSTROPHY;WRINKLY SKIN SYNDROME;ALG9 CONGENITAL DISORDER OF GLYCOSYLATION;CUTIS LAXA, RECESSIVE;NOT PROVIDED;NOT SPECIFIED
LNPEP	X100309720_TGI_at	0.390636	4.05e-100	0.574812	1.22e-37	0.697639	1.79e-51	0.390636	3.36e-12	0.25612	4.35611e-17	1.46403e-16				Tier 2
PPA2	X100313531_TGI_at	0.531675	2.19e-96	0.531675	1.6e-31	0.618932	7.6e-38	0.570923	1.59e-26	0.255902	4.64305e-17	1.55371e-16		Sudden cardiac failure, infantile;?Sudden cardiac failure, alcohol-induced	SUDDEN CARDIAC FAILURE, INFANTILE;SUDDEN CARDIAC FAILURE, ALCOHOL-INDUCED;NOT PROVIDED
HTATIP2	X100308914_TGI_at	0.596824	3.93e-138	0.596824	3.97e-41	0.631532	9.16e-40	0.754209	2.7e-54	0.255747	4.85779e-17	1.61856e-16
GCNT1	X100140384_TGI_at	0.464822	5.78e-82	0.588522	8.83e-40	0.464822	4.91e-20	0.527383	3e-22	0.255688	4.94151e-17	1.63939e-16	increased leukocyte cell number;increased neutrophil cell number;abnormal immune system cell morphology;abnormal immune system physiology;abnormal inflammatory response;abnormal B cell differentiation;abnormal acute inflammation;abnormal leukocyte migration;decreased susceptibility to type IV hypersensitivity reaction;abnormal lymph node cell ratio;impaired leukocyte tethering or rolling
PDK3	X100139613_TGI_at	0.375015	3.09e-78	0.565669	2.88e-36	0.375015	3.66e-13	0.623343	1.35e-32	0.255517	5.19535e-17	1.71624e-16		?Charcot-Marie-Tooth disease, X-linked dominant, 6	CHARCOT-MARIE-TOOTH DISEASE, X-LINKED DOMINANT, 6;NOT SPECIFIED;NOT PROVIDED
YAF2	X100305894_TGI_at	0.540982	5.96e-111	0.540982	9.1e-33	0.656241	8.52e-44	0.628308	3.13e-33	0.254996	6.04688e-17	1.98904e-16
UCHL5	X100313946_TGI_at	0.546079	4.21e-164	0.628415	1.25e-46	0.82787	1.1e-87	0.546079	5.22e-24	0.254194	7.63145e-17	2.49962e-16
PHC3	X100136208_TGI_at	0.48078	1.08e-69	0.513749	3.16e-29	0.496775	5.14e-23	0.48078	2.62e-18	0.254098	7.84816e-17	2.55209e-16
PPIL1	X100153359_TGI_at	0.299222	3.19e-49	0.488999	2.83e-26	0.299222	8.35e-09	0.481316	2.38e-18	0.254094	7.85767e-17	2.55209e-16				Tier 2
GDAP2	X100135603_TGI_at	0.508729	1.02e-79	0.508729	1.31e-28	0.529369	2.14e-26	0.561978	1.36e-25	0.253946	8.20081e-17	2.64374e-16		Spinocerebellar ataxia, autosomal recessive 27	SPINOCEREBELLAR ATAXIA, AUTOSOMAL RECESSIVE 27
ENTPD1	X100312399_TGI_at	0.25205	1.8e-38	0.466543	8.49e-24	0.25205	1.18e-06	0.395103	1.84e-12	0.253943	8.20823e-17	2.64374e-16	abnormal neutrophil physiology;increased T cell number;pulmonary fibrosis;spleen fibrosis	Spastic paraplegia 64, autosomal recessive	SPASTIC PARAPLEGIA 64, AUTOSOMAL RECESSIVE;GLOBAL DEVELOPMENTAL DELAY;MICROCEPHALY;POLYMICROGYRIA;NOT PROVIDED	Tier 3B
STK39	X100307849_TGI_at	0.24303	1.8e-58	0.586637	1.76e-39	0.24303	2.73e-06	0.49392	2.33e-19	0.253869	8.38659e-17	2.68997e-16			NOT PROVIDED	Tier 2
ADRBK2	X100311932_TGI_at	0.584665	6.46e-136	0.67609	3.02e-56	0.584665	4.82e-33	0.678486	2.33e-40	0.253765	8.64113e-17	2.76016e-16				Tier 3B
GDAP1	X100155067_TGI_at	0.335117	1.11e-65	0.335117	1.72e-12	0.661156	1.21e-44	0.466702	3.13e-17	0.253057	1.06046e-16	3.37339e-16	abnormal thymus morphology;small thymus	?Charcot-Marie-Tooth disease, axonal, autosomal dominant, type 2K;Charcot-Marie-Tooth disease, axonal, with vocal cord paresis;Charcot-Marie-Tooth disease, axonal, type 2K;Charcot-Marie-Tooth disease, type 4A;Charcot-Marie-Tooth disease, recessive intermediate, A	CHARCOT-MARIE-TOOTH DISEASE, TYPE 4A;CHARCOT-MARIE-TOOTH DISEASE TYPE 2K;CHARCOT-MARIE-TOOTH DISEASE, AXONAL, WITH VOCAL CORD PARESIS, AUTOSOMAL RECESSIVE;NOT PROVIDED;CHARCOT-MARIE-TOOTH DISEASE, RECESSIVE INTERMEDIATE A;NEUROPATHY, AXONAL, WITH VOCAL CORD PARESIS, AUTOSOMAL RECESSIVE;CHARCOT-MARIE-TOOTH DISEASE;ELEVATED ALKALINE PHOSPHATASE;ELEVATED SERUM CREATINE PHOSPHOKINASE;GDAP1-RELATED DI…
COX15	X100313852_TGI_at	0.287296	1.99e-59	0.461338	3e-23	0.287296	3.19e-08	0.659397	1.74e-37	0.252572	1.21936e-16	3.86299e-16	decreased eosinophil cell number	Leigh syndrome due to cytochrome c oxidase deficiency;Cardioencephalomyopathy, fatal infantile, due to cytochrome c oxidase deficiency 2	CARDIOENCEPHALOMYOPATHY, FATAL INFANTILE, DUE TO CYTOCHROME C OXIDASE DEFICIENCY 2;LEIGH SYNDROME DUE TO MITOCHONDRIAL COMPLEX IV DEFICIENCY;NOT PROVIDED;HEPATIC FAILURE, EARLY-ONSET, AND NEUROLOGIC DISORDER DUE TO CYTOCHROME C OXIDASE DEFICIENCY;NOT SPECIFIED;LEIGH SYNDROME
PIK3C3	X100136765_TGI_at	0.612327	3.73e-181	0.668402	1.42e-54	0.817367	9.9e-84	0.612327	3.18e-31	0.252534	1.23276e-16	3.88949e-16	abnormal CD4-positive, alpha beta T cell morphology;abnormal CD8-positive, alpha beta T cell morphology;decreased lymphocyte cell number;abnormal T cell number;increased T cell apoptosis;decreased CD4-positive, alpha beta T cell number;decreased CD8-positive, alpha-beta T cell number		SEE CASES;NOT PROVIDED	Tier 2
FBXO9	X100128805_TGI_at	0.289876	4.5e-44	0.468217	5.63e-24	0.412392	8.93e-16	0.289876	2.91e-07	0.251638	1.59428e-16	5.00968e-16
PSMD14	X100312000_TGI_at	0.674258	6.26e-172	0.674258	7.65e-56	0.721905	1.29e-56	0.720922	1.34e-47	0.251095	1.86225e-16	5.80452e-16				Tier 2
PHKB	X100122890_TGI_at	0.405993	3.42e-58	0.431388	2.87e-20	0.405993	2.64e-15	0.576714	3.84e-27	0.251099	1.86058e-16	5.80452e-16		Phosphorylase kinase deficiency of liver and muscle, autosomal recessive	GLYCOGEN STORAGE DISEASE IXB;NOT PROVIDED;NOT SPECIFIED;GLYCOGEN PHOSPHORYLASE KINASE DEFICIENCY
PPA2	X100308414_TGI_at	0.558424	7.39e-100	0.558424	3.29e-35	0.603219	1.43e-35	0.581159	1.26e-27	0.25103	1.89734e-16	5.89014e-16		Sudden cardiac failure, infantile;?Sudden cardiac failure, alcohol-induced	SUDDEN CARDIAC FAILURE, INFANTILE;SUDDEN CARDIAC FAILURE, ALCOHOL-INDUCED;NOT PROVIDED
CTBS	X100153412_TGI_at	0.601591	8.95e-153	0.755719	3.97e-77	0.601591	2.42e-35	0.605733	1.98e-30	0.250964	1.93344e-16	5.97819e-16	abnormal Kupffer cell morphology			Tier 3B
SLC35B4	X100154729_TGI_at	0.595209	3.52e-149	0.666398	3.8e-54	0.723983	4.4e-57	0.595209	3.37e-29	0.250527	2.1903e-16	6.74543e-16
UBQLN1	X100311278_TGI_at	0.666217	6.23e-172	0.666217	4.15e-54	0.717658	1.12e-55	0.73793	6.81e-51	0.250245	2.37362e-16	7.28098e-16			ABNORMALITY OF BRAIN MORPHOLOGY;NOT PROVIDED
PLD1	X100151461_TGI_at	0.362024	8.38e-57	0.571479	3.91e-37	0.362024	2.49e-12	0.362129	1.27e-10	0.249685	2.78316e-16	8.5035e-16			INBORN GENETIC DISEASES;CARDIAC VALVULAR DEFECT, DEVELOPMENTAL	Tier 1
XPO5	X100310894_TGI_at	0.422242	3.62e-69	0.45712	8.23e-23	0.422242	1.61e-16	0.643917	2.64e-35	0.249644	2.81563e-16	8.54432e-16			NOT PROVIDED
COX7A2	X100158074_TGI_at	0.3238	5.62e-32	0.3238	9.73e-12	0.384879	8.05e-14	0.348124	6.7e-10	0.249641	2.81863e-16	8.54432e-16
C12orf11	X100138500_TGI_at	0.595389	1.97e-145	0.595389	6.83e-41	0.752816	5.08e-64	0.642725	3.84e-35	0.249626	2.83055e-16	8.54695e-16
CNOT1	X100146660_TGI_at	0.368534	6.7e-56	0.449546	4.86e-22	0.520906	1.75e-25	0.368534	5.8e-11	0.249593	2.85663e-16	8.59213e-16			NOT SPECIFIED;NOT PROVIDED;HOLOPROSENCEPHALY SEQUENCE
RTCD1	X100304068_TGI_at	0.578556	1.56e-132	0.618966	6.43e-45	0.578556	3.02e-32	0.74724	8.31e-53	0.248664	3.71728e-16	1.11374e-15
GCNT1	X100312578_TGI_at	0.493983	4.08e-86	0.574538	1.34e-37	0.546262	2.69e-28	0.493983	2.3e-19	0.247932	4.57019e-16	1.35355e-15	increased leukocyte cell number;increased neutrophil cell number;abnormal immune system cell morphology;abnormal immune system physiology;abnormal inflammatory response;abnormal B cell differentiation;abnormal acute inflammation;abnormal leukocyte migration;decreased susceptibility to type IV hypersensitivity reaction;abnormal lymph node cell ratio;impaired leukocyte tethering or rolling
ASCC1	X100126409_TGI_at	0.38027	1.12e-65	0.38027	8.05e-16	0.579002	2.64e-32	0.531205	1.34e-22	0.247948	4.54902e-16	1.35355e-15		Barrett esophagus/esophageal adenocarcinoma;?Spinal muscular atrophy with congenital bone fractures 2	BARRETT ESOPHAGUS/ESOPHAGEAL ADENOCARCINOMA;NOT SPECIFIED;SPINAL MUSCULAR ATROPHY WITH CONGENITAL BONE FRACTURES 2;NOT PROVIDED
CSTF1	X100303818_TGI_at	0.303311	1.02e-43	0.417608	5.41e-19	0.465221	4.53e-20	0.303311	8.03e-08	0.247942	4.55706e-16	1.35355e-15
CLN5	X100305233_TGI_at	0.294017	6.68e-79	0.500275	1.37e-27	0.69117	3.45e-50	0.294017	1.97e-07	0.246338	7.14877e-16	2.10916e-15		Ceroid lipofuscinosis, neuronal, 5	CEROID LIPOFUSCINOSIS NEURONAL 5;NEURONAL CEROID LIPOFUSCINOSIS;NOT PROVIDED;NEURONAL CEROID-LIPOFUSCINOSIS, DOMINANT/RECESSIVE;SEIZURES;NOT SPECIFIED;SEE CASES
AVL9	X100305591_TGI_at	0.534149	2.06e-108	0.534149	7.55e-32	0.679157	6.86e-48	0.583882	6.35e-28	0.245993	7.87221e-16	2.31377e-15			NOT PROVIDED
MAPKAP1	X100132956_TGI_at	0.486811	1.11e-93	0.51304	3.87e-29	0.486811	4.72e-22	0.718258	4.16e-47	0.245892	8.0968e-16	2.37077e-15
FAM151B	X100142287_TGI_at	0.436465	1.83e-80	0.563252	6.53e-36	0.555794	2.03e-29	0.436465	4.44e-15	0.245689	8.56937e-16	2.49967e-15
C13orf34	X100154544_TGI_at	0.555713	3.71e-126	0.555713	8.05e-35	0.754088	2.39e-64	0.562445	1.21e-25	0.245453	9.14956e-16	2.65887e-15
	X100148799_TGI_at	0.531706	2.63e-138	0.767461	6.72e-81	0.550285	9.13e-29	0.531706	1.2e-22	0.245288	9.58005e-16	2.77355e-15
EED	X100160239_TGI_at	0.357218	5.23e-74	0.431189	3e-20	0.692625	1.79e-50	0.357218	2.3e-10	0.244981	1.04359e-15	3.01005e-15		Cohen-Gibson syndrome	COHEN-GIBSON SYNDROME
LGALS8	X100310762_TGI_at	0.502434	1.1e-105	0.502434	7.56e-28	0.631322	9.87e-40	0.672752	1.79e-39	0.244552	1.17541e-15	3.37766e-15	decreased susceptibility to viral infection;abnormal lymphangiogenesis		NOT PROVIDED	Tier 3B
C13orf31	X100162439_TGI_at	0.365255	1.36e-87	0.507544	1.83e-28	0.704089	8.65e-53	0.365255	8.7e-11	0.244323	1.25238e-15	3.58552e-15
ADRBK2	X100155476_TGI_at	0.395815	4.43e-106	0.690268	1.82e-59	0.395815	1.41e-14	0.629105	2.47e-33	0.2442	1.2959e-15	3.69643e-15				Tier 3B
SPINK1	X100125715_TGI_at	0.381495	3.01e-46	0.441542	3.02e-21	0.381495	1.36e-13	0.420066	5.35e-14	0.24394	1.3924e-15	3.95706e-15	small spleen	Fibrocalculous pancreatic diabetes, susceptibility to;Tropical calcific pancreatitis;Pancreatitis, hereditary	HEREDITARY PANCREATITIS;PANCREATITIS, CHRONIC, SUSCEPTIBILITY TO;NOT PROVIDED;NOT SPECIFIED;CHRONIC PANCREATITIS;TROPICAL CALCIFIC PANCREATITIS	Tier 3A
DCTN5	X100143161_TGI_at	0.420484	3.68e-69	0.420484	2.96e-19	0.460366	1.21e-19	0.652922	1.47e-36	0.243677	1.4977e-15	4.22526e-15
ELP3	X100154197_TGI_at	0.311439	7.14e-75	0.507671	1.76e-28	0.311439	1.99e-09	0.721583	1.01e-47	0.243685	1.49434e-15	4.22526e-15			NOT PROVIDED
PDK3	X100159185_TGI_at	0.317608	3.39e-64	0.582975	6.67e-39	0.317608	9.37e-10	0.496709	1.38e-19	0.243183	1.71611e-15	4.82382e-15		?Charcot-Marie-Tooth disease, X-linked dominant, 6	CHARCOT-MARIE-TOOTH DISEASE, X-LINKED DOMINANT, 6;NOT SPECIFIED;NOT PROVIDED
WDR40A	X100306904_TGI_at	0.471474	4.23e-69	0.500879	1.16e-27	0.51501	7.33e-25	0.471474	1.37e-17	0.243053	1.7786e-15	4.98136e-15
REEP5	X100125612_TGI_at	0.225834	1.04e-122	0.704607	6.44e-63	0.225834	1.25e-05	0.817337	1.64e-70	0.242895	1.85797e-15	5.18487e-15
RCAN3	X100149554_TGI_at	0.237816	1.19e-34	0.464608	1.36e-23	0.237816	4.38e-06	0.340694	1.56e-09	0.24281	1.9017e-15	5.28782e-15
ZNF197	X100139745_TGI_at	0.214733	4.7e-44	0.569293	8.32e-37	0.214733	3.12e-05	0.335195	2.89e-09	0.242525	2.05656e-15	5.69792e-15
FAM178A	X100311008_TGI_at	0.656125	2.42e-191	0.656125	5.25e-52	0.784975	5.49e-73	0.748058	5.59e-53	0.241516	2.71223e-15	7.48768e-15
COX6C	X100124147_TGI_at	0.307443	2.29e-56	0.53024	2.48e-31	0.460517	1.17e-19	0.307443	5.33e-08	0.241411	2.79051e-15	7.67639e-15
FAM105B	X100153922_TGI_at	0.595715	1e-116	0.595715	6.04e-41	0.638867	6.36e-41	0.612527	3e-31	0.241362	2.82842e-15	7.75308e-15
PDK3	X100305107_TGI_at	0.37391	2.89e-85	0.619908	4.37e-45	0.37391	4.32e-13	0.601237	6.73e-30	0.241336	2.84891e-15	7.78165e-15		?Charcot-Marie-Tooth disease, X-linked dominant, 6	CHARCOT-MARIE-TOOTH DISEASE, X-LINKED DOMINANT, 6;NOT SPECIFIED;NOT PROVIDED
ERCC6L	X100126264_TGI_at	0.289045	2.36e-26	0.289045	1.3e-09	0.306967	3.38e-09	0.379751	1.4e-11	0.241197	2.95858e-15	8.05276e-15			NOT SPECIFIED
LAMP2	X100142922_TGI_at	0.501358	1.68e-165	0.822544	4.15e-102	0.501358	1.81e-23	0.618465	5.56e-32	0.241147	2.99992e-15	8.13663e-15	abnormal thymus morphology;intermingled spleen red and white pulp	Danon disease	DANON DISEASE;NOT PROVIDED;CARDIOMYOPATHY;PRIMARY FAMILIAL HYPERTROPHIC CARDIOMYOPATHY;NOT SPECIFIED;HYPERTROPHIC CARDIOMYOPATHY;CARDIOVASCULAR PHENOTYPE;HISTORY OF NEURODEVELOPMENTAL DISORDER;PRIMARY DILATED CARDIOMYOPATHY;TRIFASCICULAR BLOCK ON ELECTROCARDIOGRAM	Tier 3B
C6orf167	X100311538_TGI_at	0.55404	2.78e-98	0.55404	1.39e-34	0.607387	3.66e-36	0.568311	2.99e-26	0.240641	3.44338e-15	9.30675e-15
IQGAP2	X100310343_TGI_at	0.695876	2.42e-194	0.730694	9.21e-70	0.751253	1.28e-63	0.695876	3.57e-43	0.240517	3.5611e-15	9.59139e-15			NOT SPECIFIED
SNX4	X100131001_TGI_at	0.664322	3.03e-181	0.678321	9.68e-57	0.785002	5.39e-73	0.664322	3.31e-38	0.240474	3.60288e-15	9.67022e-15
DSC2	X100300377_TGI_at	0.582847	8.47e-148	0.660105	7.96e-53	0.582847	8.35e-33	0.767358	3.05e-57	0.240429	3.6481e-15	9.75771e-15		Arrhythmogenic right ventricular dysplasia 11 with mild palmoplantar keratoderma and woolly hair;Arrhythmogenic right ventricular dysplasia 11	ARRHYTHMOGENIC RIGHT VENTRICULAR CARDIOMYOPATHY, TYPE 11;ARRHYTHMOGENIC RIGHT VENTRICULAR CARDIOMYOPATHY;NOT PROVIDED;ARRHYTHMOGENIC RIGHT VENTRICULAR DYSPLASIA, FAMILIAL, 11, WITH MILD PALMOPLANTAR KERATODERMA AND WOOLLY HAIR;CARDIOMYOPATHY;NOT SPECIFIED;ARRHYTHMOGENIC RIGHT VENTRICULAR DYSPLASIA/CARDIOMYOPATHY;CARDIOVASCULAR PHENOTYPE;PRIMARY FAMILIAL HYPERTROPHIC CARDIOMYOPATHY;CARDIAC ARREST;…
SRPK2	X100311801_TGI_at	0.455675	3.85e-93	0.455675	1.16e-22	0.703528	1.13e-52	0.521653	9.89e-22	0.240214	3.86758e-15	1.03091e-14	increased leukocyte cell number		SEE CASES	Tier 1	SRPK2
SATB2	X100133975_TGI_at	0.371862	3.01e-74	0.501158	1.07e-27	0.620499	4.43e-38	0.371862	3.83e-11	0.23998	4.12097e-15	1.09468e-14	enlarged lymph nodes;abnormal nasal capsule morphology	Glass syndrome	CHROMOSOME 2Q32-Q33 DELETION SYNDROME;NOT PROVIDED;SEE CASES;INBORN GENETIC DISEASES;INTELLECTUAL DEFICIENCY;SATB2-RELATED DISORDER;HISTORY OF NEURODEVELOPMENTAL DISORDER;CLEFT PALATE, ISOLATED;ABNORMAL FACIAL SHAPE;DOWNTURNED CORNERS OF MOUTH;GLOBAL DEVELOPMENTAL DELAY;HYPERPLASIA OF MIDFACE;MICROCEPHALY;MICROGNATHIA;SPEECH ARTICULATION DIFFICULTIES;ABNORMALITY OF THE DENTITION;CLEFT PALATE;CLIN…		SATB2
FAM104A	X100147008_TGI_at	0.32461	2.04e-68	0.55296	1.98e-34	0.32461	3.91e-10	0.592037	7.76e-29	0.239835	4.28648e-15	1.13474e-14
HNMT	X100162680_TGI_at	0.418424	7.47e-115	0.589214	6.84e-40	0.742739	1.72e-61	0.418424	6.81e-14	0.239808	4.318e-15	1.13918e-14		Asthma, susceptibility to;Mental retardation, autosomal recessive 51	ASTHMA, SUSCEPTIBILITY TO;MENTAL RETARDATION, AUTOSOMAL RECESSIVE 51;NOT PROVIDED	Tier 1
MAPK1	X100311869_TGI_at	0.510119	2.55e-137	0.712297	7.42e-65	0.510119	2.35e-24	0.697374	2e-43	0.239478	4.72232e-15	1.23973e-14	abnormal thymus morphology;athymia;small thymus;decreased thymocyte number;abnormal double-positive T cell morphology;abnormal T cell subpopulation ratio;abnormal positive T cell selection;increased double-positive T cell number;decreased double-positive T cell number;abnormal T cell proliferation;decreased T cell proliferation;abnormal pro-B cell morphology;decreased CD4-positive, alpha beta T c…	Prostate cancer/brain cancer susceptibility, somatic;?Bleeding disorder, platelet-type, 22;	INBORN GENETIC DISEASES;SQUAMOUS CELL CARCINOMA OF THE HEAD AND NECK;TRANSITIONAL CELL CARCINOMA OF THE BLADDER;UTERINE CERVICAL NEOPLASMS	Tier 1
ZNF280D	X100156045_TGI_at	0.428563	1.34e-110	0.558952	2.76e-35	0.746271	2.31e-62	0.428563	1.5e-14	0.239467	4.73645e-15	1.23973e-14
SAR1B	X100134472_TGI_at	0.296271	1.59e-26	0.296271	4.95e-10	0.3606	3.06e-12	0.30253	8.67e-08	0.239458	4.74722e-15	1.23973e-14		Chylomicron retention disease	CHYLOMICRON RETENTION DISEASE;NOT PROVIDED
LAMP2	X100311573_TGI_at	0.504182	2.74e-183	0.835312	4.26e-108	0.504182	9.43e-24	0.680405	1.16e-40	0.238825	5.63369e-15	1.46628e-14	abnormal thymus morphology;intermingled spleen red and white pulp	Danon disease	DANON DISEASE;NOT PROVIDED;CARDIOMYOPATHY;PRIMARY FAMILIAL HYPERTROPHIC CARDIOMYOPATHY;NOT SPECIFIED;HYPERTROPHIC CARDIOMYOPATHY;CARDIOVASCULAR PHENOTYPE;HISTORY OF NEURODEVELOPMENTAL DISORDER;PRIMARY DILATED CARDIOMYOPATHY;TRIFASCICULAR BLOCK ON ELECTROCARDIOGRAM	Tier 3B
SRPK2	X100309256_TGI_at	0.484454	4.1e-90	0.484454	9.28e-26	0.678528	9e-48	0.489279	5.55e-19	0.238414	6.29418e-15	1.63268e-14	increased leukocyte cell number		SEE CASES	Tier 1	SRPK2
RAB18	X100143163_TGI_at	0.698764	1.73e-226	0.698764	1.74e-61	0.793172	1.6e-75	0.812367	5.12e-69	0.238101	6.84744e-15	1.77026e-14		Warburg micro syndrome 3	WARBURG MICRO SYNDROME 3;NOT SPECIFIED;WARBURG MICRO SYNDROME;NOT PROVIDED
COG2	X100300634_TGI_at	0.34453	5.27e-38	0.385932	2.82e-16	0.400074	7.06e-15	0.34453	1.01e-09	0.237823	7.37839e-15	1.90116e-14		?Congenital disorder of glycosylation, type IIq	CONGENITAL DISORDER OF GLYCOSYLATION, TYPE IIQ
WHSC1	X100139360_TGI_at	0.338014	1.29e-50	0.372196	3.47e-15	0.338014	6.91e-11	0.629332	2.31e-33	0.237749	7.52681e-15	1.93296e-14
VPS37A	X100314005_TGI_at	0.535449	4.56e-124	0.634899	7.73e-48	0.535449	4.56e-27	0.717426	5.92e-47	0.237426	8.20921e-15	2.10123e-14		Spastic paraplegia 53, autosomal recessive	SPASTIC PARAPLEGIA 53, AUTOSOMAL RECESSIVE;NOT SPECIFIED;NOT PROVIDED;IDIOPATHIC TRANSVERSE MYELITIS
FUT8	X100309167_TGI_at	0.513196	8.9e-95	0.557839	3.99e-35	0.617113	1.41e-37	0.513196	5.52e-21	0.236959	9.30192e-15	2.37306e-14	overexpanded pulmonary alveoli;abnormal respiration;emphysema;abnormal pulmonary ventilation;abnormal pulmonary elastic fiber morphology;dilated respiratory conducting tubes;increased lung compliance;abnormal pulmonary alveolus wall morphology;dilated pulmonary alveolar ducts;increased total lung capacity;blood in lymph vessels	Congenital disorder of glycosylation with defective fucosylation 1	SEE CASES;NOT SPECIFIED;CONGENITAL DISORDER OF GLYCOSYLATION WITH DEFECTIVE FUCOSYLATION 1;NOT PROVIDED
DSC2	X100132114_TGI_at	0.584778	1.08e-152	0.666285	4.02e-54	0.584778	4.65e-33	0.779938	2.99e-60	0.236816	9.66594e-15	2.45782e-14		Arrhythmogenic right ventricular dysplasia 11 with mild palmoplantar keratoderma and woolly hair;Arrhythmogenic right ventricular dysplasia 11	ARRHYTHMOGENIC RIGHT VENTRICULAR CARDIOMYOPATHY, TYPE 11;ARRHYTHMOGENIC RIGHT VENTRICULAR CARDIOMYOPATHY;NOT PROVIDED;ARRHYTHMOGENIC RIGHT VENTRICULAR DYSPLASIA, FAMILIAL, 11, WITH MILD PALMOPLANTAR KERATODERMA AND WOOLLY HAIR;CARDIOMYOPATHY;NOT SPECIFIED;ARRHYTHMOGENIC RIGHT VENTRICULAR DYSPLASIA/CARDIOMYOPATHY;CARDIOVASCULAR PHENOTYPE;PRIMARY FAMILIAL HYPERTROPHIC CARDIOMYOPATHY;CARDIAC ARREST;…
CEPT1	X100133877_TGI_at	0.44471	1.68e-101	0.60566	1.32e-42	0.643825	1.01e-41	0.44471	1.21e-15	0.23638	1.08607e-14	2.75257e-14
CMAS	X100133490_TGI_at	0.460974	5.79e-83	0.522115	2.79e-30	0.609627	1.75e-36	0.460974	8.32e-17	0.23597	1.21134e-14	3.06001e-14			SEE CASES
MFSD8	X100131996_TGI_at	0.657113	1.74e-183	0.657113	3.3e-52	0.772847	1.97e-69	0.72981	2.73e-49	0.235926	1.22552e-14	3.08577e-14	abnormal spleen morphology;CNS inflammation;microgliosis	Macular dystrophy with central cone involvement;Ceroid lipofuscinosis, neuronal, 7	CEROID LIPOFUSCINOSIS NEURONAL 7;NOT PROVIDED;SEIZURES;NEURONAL CEROID-LIPOFUSCINOSIS, RECESSIVE;NOT SPECIFIED;MACULAR DYSTROPHY WITH CENTRAL CONE INVOLVEMENT;RETINAL DYSTROPHY;RETINITIS PIGMENTOSA;STARGARDT DISEASE 1;LATE-INFANTILE NEURONAL CEROID LIPOFUSCINOSIS
PCCA	X100303759_TGI_at	0.244028	1.16e-17	0.265776	2.42e-08	0.26011	5.39e-07	0.244028	1.46e-05	0.235505	1.37099e-14	3.44083e-14		Propionicacidemia	PROPIONYL-COA CARBOXYLASE DEFICIENCY;NOT SPECIFIED;NOT PROVIDED
ATP8B4	X100301683_TGI_at	0.515762	5.64e-153	0.729588	1.86e-69	0.70377	1.01e-52	0.515762	3.29e-21	0.235417	1.40335e-14	3.51065e-14			SEE CASES
MFSD1	X100301774_TGI_at	0.647268	4.21e-175	0.746085	3.44e-74	0.692583	1.82e-50	0.647268	9.11e-36	0.235242	1.47012e-14	3.66581e-14			NOT PROVIDED
WDFY2	X100309964_TGI_at	0.488259	6.66e-71	0.509486	1.06e-28	0.508094	3.79e-24	0.488259	6.7e-19	0.235109	1.52272e-14	3.77263e-14			SEE CASES
AP1G1	X100309566_TGI_at	0.356227	2.35e-37	0.393866	6.26e-17	0.356227	5.7e-12	0.375977	2.28e-11	0.235118	1.51931e-14	3.77263e-14	decreased CD4-positive, alpha beta T cell number
WDR36	X100309544_TGI_at	0.538934	4.85e-103	0.630876	4.38e-47	0.538934	1.85e-27	0.564941	6.71e-26	0.235021	1.55905e-14	3.85029e-14		Glaucoma 1, open angle, G	GLAUCOMA 1, OPEN ANGLE, G;PRIMARY OPEN ANGLE GLAUCOMA;NOT SPECIFIED;NOT PROVIDED
LSM1	X100157020_TGI_at	0.450088	7.82e-83	0.504159	4.7e-28	0.634721	2.9e-40	0.450088	5.06e-16	0.234759	1.6707e-14	4.1129e-14			ABNORMAL FACIAL SHAPE;BICUSPID AORTIC VALVE;CONSTIPATION;CRYPTORCHIDISM;FEEDING DIFFICULTIES;FETAL PYELECTASIS;GENERALIZED HYPOTONIA;HEMIVERTEBRAE;HYDROURETER;HYPOSPADIAS, PENILE;INGUINAL HERNIA;INTELLECTUAL DISABILITY;MITRAL STENOSIS;NEURODEVELOPMENTAL DELAY;OLIGOHYDRAMNIOS;PATENT DUCTUS ARTERIOSUS AFTER PREMATURE BIRTH;PERIMEMBRANOUS VENTRICULAR SEPTAL DEFECT;STRABISMUS;TRIPHALANGEAL THUMB
ENTPD1	X100126362_TGI_at	0.237621	1.95e-36	0.459284	4.92e-23	0.237621	4.45e-06	0.386668	5.69e-12	0.234727	1.68509e-14	4.13517e-14	abnormal neutrophil physiology;increased T cell number;pulmonary fibrosis;spleen fibrosis	Spastic paraplegia 64, autosomal recessive	SPASTIC PARAPLEGIA 64, AUTOSOMAL RECESSIVE;GLOBAL DEVELOPMENTAL DELAY;MICROCEPHALY;POLYMICROGYRIA;NOT PROVIDED	Tier 3B
ATAD2B	X100138094_TGI_at	0.554339	2.61e-125	0.571312	4.14e-37	0.741437	3.58e-61	0.554339	8.03e-25	0.233662	2.23269e-14	5.46162e-14					ATAD2B
NIPA2	X100306453_TGI_at	0.530563	3.76e-115	0.530563	2.25e-31	0.634452	3.19e-40	0.69912	1.01e-43	0.233632	2.25041e-14	5.48758e-14			NOT PROVIDED
HN1	X100302158_TGI_at	0.482921	2.73e-95	0.587909	1.11e-39	0.482921	1.1e-21	0.635056	4.11e-34	0.233369	2.41136e-14	5.86158e-14
API5	X100123432_TGI_at	0.439879	2.68e-93	0.439879	4.39e-21	0.60438	9.79e-36	0.686462	1.26e-41	0.233292	2.46057e-14	5.96245e-14
ADAT2	X100313648_TGI_at	0.321744	2.18e-46	0.321744	1.32e-11	0.529847	1.9e-26	0.417884	7.38e-14	0.233025	2.6393e-14	6.37557e-14
FASTKD1	X100159603_TGI_at	0.5163	2.31e-110	0.5163	1.52e-29	0.661262	1.16e-44	0.65147	2.36e-36	0.233	2.65675e-14	6.39772e-14			GLAUCOMA 1, OPEN ANGLE, B
	X100129159_TGI_at	0.450627	7.95e-90	0.450627	3.78e-22	0.688657	1.07e-49	0.522652	8.05e-22	0.232787	2.80955e-14	6.72379e-14
MCM4	X100312155_TGI_at	0.263603	9.76e-36	0.396918	3.47e-17	0.263603	3.81e-07	0.450955	4.4e-16	0.232792	2.80627e-14	6.72379e-14	enlarged spleen;enlarged lymph nodes;increased lung adenocarcinoma incidence;decreased DN1 thymic pro-T cell number	Immunodeficiency 54	NATURAL KILLER CELL AND GLUCOCORTICOID DEFICIENCY WITH DNA REPAIR DEFECT;NOT SPECIFIED;NOT PROVIDED
CCBL2	X100127805_TGI_at	0.481153	3.61e-86	0.481153	2.18e-25	0.646146	4.19e-42	0.508411	1.43e-20	0.232601	2.95036e-14	7.03897e-14
SGK3	X100135144_TGI_at	0.584616	6.57e-192	0.747872	1e-74	0.783329	1.72e-72	0.584616	5.27e-28	0.232378	3.12736e-14	7.43829e-14	abnormal inflammatory response		MALIGNANT TUMOR OF PROSTATE	Tier 1
MRS2	X100313048_TGI_at	0.611174	2.57e-181	0.611174	1.5e-43	0.838375	6.47e-92	0.659849	1.5e-37	0.232214	3.26489e-14	7.74159e-14
KIF23	X100132741_TGI_at	0.281996	1.88e-48	0.476436	7.24e-25	0.46129	1e-19	0.281996	6.01e-07	0.232116	3.34923e-14	7.9173e-14			MICROCEPHALY
PSMC2	X100137665_TGI_at	0.534525	5.68e-172	0.736046	2.88e-71	0.534525	5.78e-27	0.804145	1.22e-66	0.231874	3.56831e-14	8.40946e-14		;Combined oxidative phosphorylation deficiency 23
CD59	X100138481_TGI_at	0.337892	6.48e-52	0.47477	1.1e-24	0.337892	7.02e-11	0.502004	4.99e-20	0.231853	3.58787e-14	8.42985e-14		Hemolytic anemia, CD59-mediated, with or without immune-mediated polyneuropathy	CD59-MEDIATED HEMOLYTIC ANEMIA WITH OR WITHOUT IMMUNE-MEDIATED POLYNEUROPATHY	Tier 3B
IQGAP2	X100141730_TGI_at	0.47957	2.98e-84	0.595255	7.19e-41	0.47957	2.26e-21	0.521365	1.05e-21	0.231144	4.31617e-14	1.01103e-13			NOT SPECIFIED
TADA2L	X100151933_TGI_at	0.22118	6.58e-28	0.34117	6.58e-13	0.22118	1.84e-05	0.432247	8.54e-15	0.231073	4.39635e-14	1.0267e-13
LGALS8	X100132426_TGI_at	0.294738	1.1e-80	0.580027	1.92e-38	0.294738	1.39e-08	0.690612	2.66e-42	0.230796	4.72446e-14	1.1e-13	decreased susceptibility to viral infection;abnormal lymphangiogenesis		NOT PROVIDED	Tier 3B
PSMD14	X100306927_TGI_at	0.678546	1.58e-191	0.678546	8.62e-57	0.751461	1.13e-63	0.764969	1.08e-56	0.230517	5.08003e-14	1.17924e-13				Tier 2
CENPP	X100309216_TGI_at	0.36666	1.28e-47	0.42618	8.85e-20	0.36666	1.27e-12	0.485268	1.16e-18	0.230083	5.68429e-14	1.31556e-13					CENPP
GPD2	X100313421_TGI_at	0.412481	2.88e-73	0.56136	1.23e-35	0.412481	8.8e-16	0.541225	1.53e-23	0.229987	5.82705e-14	1.34457e-13		Diabetes, type 2, susceptibility to	DIABETES MELLITUS TYPE 2;NOT PROVIDED;NOT SPECIFIED	Tier 1
SLC25A40	X100132237_TGI_at	0.763073	1.55e-245	0.766211	1.74e-80	0.763073	1e-66	0.818235	8.7e-71	0.229369	6.83588e-14	1.57266e-13
	X100305629_TGI_at	0.458103	7.9e-80	0.458103	6.51e-23	0.624427	1.13e-38	0.510856	8.8e-21	0.229117	7.29558e-14	1.67344e-13
MRPL45	X100131499_TGI_at	0.205242	3.66e-27	0.40375	9.07e-18	0.205242	6.61e-05	0.328282	6.14e-09	0.22893	7.65495e-14	1.75067e-13
ABHD13	X100125581_TGI_at	0.360648	6.91e-130	0.580122	1.86e-38	0.823717	4.34e-86	0.360648	1.52e-10	0.228795	7.92656e-14	1.80744e-13
RUNX1	X100125281_TGI_at	0.395999	2.24e-48	0.435381	1.2e-20	0.395999	1.37e-14	0.44694	8.44e-16	0.22867	8.18459e-14	1.86079e-13	increased leukocyte cell number;increased neutrophil cell number;increased monocyte cell number;decreased leukocyte cell number;increased granulocyte number;increased mast cell number;abnormal spleen morphology;enlarged spleen;small spleen;spleen hyperplasia;abnormal Peyer's patch morphology;abnormal lymph node size;small thymus;decreased thymocyte number;abnormal lung morphology;abnormal myelopo…	Platelet disorder, familial, with associated myeloid malignancy;Leukemia, acute myeloid	FAMILIAL PLATELET DISORDER WITH ASSOCIATED MYELOID MALIGNANCY;NOT PROVIDED;LEUKEMIA, ACUTE MYELOID, M0 SUBTYPE;TRANSIENT MYELOPROLIFERATIVE DISORDER OF DOWN SYNDROME;NOT SPECIFIED;PAPILLARY THYROID CARCINOMA;ANAPLASTIC EPENDYMOMA;ACUTE MYELOID LEUKEMIA;PILOCYTIC ASTROCYTOMA
VPS54	X100313223_TGI_at	0.299692	3.49e-85	0.552221	2.52e-34	0.677064	1.68e-47	0.299692	1.14e-07	0.228482	8.58989e-14	1.94721e-13
RIOK3	X100156717_TGI_at	0.307157	1.41e-50	0.496768	3.55e-27	0.441961	4.36e-18	0.307157	5.49e-08	0.228332	8.92775e-14	2.01788e-13				Tier 1
SLC35F3	X100138691_TGI_at	0.357673	3.35e-43	0.434451	1.47e-20	0.357673	4.64e-12	0.410523	2.14e-13	0.228261	9.09244e-14	2.04911e-13			NOT PROVIDED
SFMBT1	X100304461_TGI_at	0.315205	3.03e-39	0.315205	3.47e-11	0.390649	3.24e-14	0.491921	3.39e-19	0.22815	9.35537e-14	2.09615e-13			LARGE FOR GESTATIONAL AGE;NORMAL PREGNANCY;PREECLAMPSIA;NOT PROVIDED
CD47	X100140271_TGI_at	0.230409	6.57e-51	0.492052	1.26e-26	0.230409	8.41e-06	0.569515	2.24e-26	0.228155	9.3421e-14	2.09615e-13	decreased leukocyte cell number;decreased neutrophil cell number;abnormal spleen morphology;enlarged spleen;increased activated T cell number;increased susceptibility to bacterial infection;increased susceptibility to viral infection;abnormal neutrophil physiology;impaired neutrophil phagocytosis;decreased osteoclast cell number;decreased lymphocyte cell number;decreased T cell number;impaired gr…			Tier 3B
TMEM126A	X100132252_TGI_at	0.523519	9.9e-109	0.554226	1.31e-34	0.696444	3.11e-51	0.523519	6.72e-22	0.227934	9.88648e-14	2.20874e-13	decreased CD4-positive, alpha beta T cell number;decreased alpha-beta T cell number;decreased T-helper cell number	Optic atrophy 7	OPTIC ATROPHY 7;OPTIC ATROPHY, RECESSIVE;NOT PROVIDED;NOT SPECIFIED
MASTL	X100131332_TGI_at	0.436226	1.62e-65	0.436226	9.92e-21	0.563593	2.31e-30	0.465659	3.75e-17	0.227735	1.04043e-13	2.31773e-13		Thrombocytopenia 2;	THROMBOCYTOPENIA 2;NOT SPECIFIED;THROMBOCYTOPENIA;NOT PROVIDED	Tier 3B
C7orf42	X100132681_TGI_at	0.428775	4.76e-69	0.428775	5.06e-20	0.451984	6.36e-19	0.649889	3.93e-36	0.22703	1.24584e-13	2.76734e-13
CENPP	X100159375_TGI_at	0.324767	3.94e-47	0.428062	5.91e-20	0.324767	3.84e-10	0.521333	1.06e-21	0.226632	1.37891e-13	3.05414e-13					CENPP
AGA	X100300379_TGI_at	0.250223	2.17e-42	0.476155	7.78e-25	0.250223	1.4e-06	0.449399	5.67e-16	0.226603	1.38898e-13	3.06766e-13		Aspartylglucosaminuria	ASPARTYLGLUCOSAMINURIA;ASPARTYLGLUCOSAMINURIA, FINNISH TYPE;NOT PROVIDED;NOT SPECIFIED	Tier 3A
CKLF	X100302141_TGI_at	0.51004	1.02e-127	0.720345	5.93e-67	0.51004	2.39e-24	0.617779	6.77e-32	0.226185	1.54482e-13	3.40213e-13				Tier 3B
OXCT1	X100310704_TGI_at	0.216348	1.77e-21	0.311624	5.82e-11	0.216348	2.74e-05	0.332208	4.01e-09	0.225351	1.90865e-13	4.19144e-13		Succinyl CoA:3-oxoacid CoA transferase deficiency	SUCCINYL-COA ACETOACETATE TRANSFERASE DEFICIENCY;NOT PROVIDED;NOT SPECIFIED
ASAH1	X100122831_TGI_at	0.503285	2.12e-129	0.70387	9.8e-63	0.503285	1.16e-23	0.669718	5.17e-39	0.225278	1.94405e-13	4.25106e-13	increased leukocyte cell number;increased neutrophil cell number;increased monocyte cell number;enlarged spleen;enlarged lymph nodes;enlarged thymus;abnormal pulmonary alveolus morphology;increased macrophage derived foam cell number;increased spleen weight;increased eosinophil cell number;increased circulating interleukin-12b level;abnormal chemokine secretion;pale spleen;abnormal circulating ch…	Spinal muscular atrophy with progressive myoclonic epilepsy;Farber lipogranulomatosis	FARBER DISEASE;JANKOVIC RIVERA SYNDROME;NOT PROVIDED;NOT SPECIFIED;ROLANDIC EPILEPSY;KELOID FORMATION		ASAH1
PIGV	X100306509_TGI_at	0.217177	4.93e-15	0.235946	6.99e-07	0.217177	2.56e-05	0.264202	2.85e-06	0.225272	1.9468e-13	4.25106e-13	thymus hypoplasia	Hyperphosphatasia with mental retardation syndrome 1	HYPERPHOSPHATASIA WITH MENTAL RETARDATION SYNDROME 1;HYPERPHOSPHATASIA-INTELLECTUAL DISABILITY SYNDROME;INBORN GENETIC DISEASES;NOT PROVIDED;NOT SPECIFIED
INSIG2	X100143642_TGI_at	0.56812	1.82e-127	0.56812	1.25e-36	0.740662	5.53e-61	0.578913	2.22e-27	0.225147	2.00957e-13	4.37576e-13
WDR7	X100131755_TGI_at	0.326053	1.92e-69	0.673575	1.08e-55	0.343554	3.29e-11	0.326053	7.8e-09	0.224419	2.41464e-13	5.24303e-13
NSF	X100305570_TGI_at	0.600031	3.93e-155	0.689572	2.65e-59	0.600031	3.99e-35	0.747707	6.63e-53	0.224399	2.42683e-13	5.25474e-13			NOT PROVIDED
SCPEP1	X100310330_TGI_at	0.601914	1.36e-143	0.695712	9.41e-61	0.601914	2.18e-35	0.67303	1.62e-39	0.224136	2.59295e-13	5.58314e-13				Tier 3A
GPD2	X100160360_TGI_at	0.464774	2.44e-103	0.543859	3.68e-33	0.708951	8.34e-54	0.464774	4.36e-17	0.224139	2.59117e-13	5.58314e-13		Diabetes, type 2, susceptibility to	DIABETES MELLITUS TYPE 2;NOT PROVIDED;NOT SPECIFIED	Tier 1
PPP3R1	X100141991_TGI_at	0.576401	8.67e-128	0.576401	6.97e-38	0.659633	2.22e-44	0.691949	1.6e-42	0.22393	2.73106e-13	5.8642e-13	decreased thymocyte number;thymus hypoplasia;abnormal positive T cell selection;abnormal splenic cell ratio;abnormal lymph node cell ratio		NOT PROVIDED
	X100145120_TGI_at	0.373531	4.7e-65	0.373531	2.73e-15	0.597634	8.57e-35	0.506223	2.2e-20	0.22359	2.97406e-13	6.36829e-13
GOLGA5	X100309784_TGI_at	0.229756	1.18e-69	0.444244	1.64e-21	0.709195	7.41e-54	0.229756	4.28e-05	0.223462	3.07073e-13	6.55712e-13
CCDC88A	X100143411_TGI_at	0.620842	2.52e-214	0.777864	1.97e-84	0.792893	1.96e-75	0.620842	2.8e-32	0.223326	3.17751e-13	6.76644e-13		?PEHO syndrome-like;	PEHO-LIKE SYNDROME;NOT PROVIDED
MCM6	X100305043_TGI_at	0.36418	2.26e-62	0.48231	1.62e-25	0.547534	1.91e-28	0.36418	9.93e-11	0.223023	3.42805e-13	7.27989e-13		Lactase persistence/nonpersistence	LACTASE PERSISTENCE;NONPERSISTENCE OF INTESTINAL LACTASE
SCPEP1	X100148954_TGI_at	0.448281	3.59e-102	0.673342	1.21e-55	0.54971	1.07e-28	0.448281	6.79e-16	0.222874	3.5581e-13	7.53536e-13				Tier 3A
CD80	X100134995_TGI_at	0.584638	4.96e-112	0.584638	3.65e-39	0.609896	1.6e-36	0.631763	1.11e-33	0.222512	3.8947e-13	8.22569e-13	abnormal spleen morphology;decreased IgG level;brain inflammation;abnormal lymph node B cell domain morphology;abnormal T cell physiology;abnormal immunoglobulin level;increased IgM level;abnormal cytokine secretion;insulitis;increased susceptibility to experimental autoimmune encephalomyelitis;decreased susceptibility to experimental autoimmune encephalomyelitis;increased susceptibility to autoi…			Tier 1
SLC25A17	X100307176_TGI_at	0.386712	3.3e-68	0.386712	2.44e-16	0.546813	2.32e-28	0.593088	5.89e-29	0.222352	4.05293e-13	8.53654e-13			NOT PROVIDED
USP6NL	X100130399_TGI_at	0.301463	2.83e-31	0.301463	2.43e-10	0.369342	8.54e-13	0.390003	3.66e-12	0.222211	4.19821e-13	8.81851e-13
IQGAP2	X100135068_TGI_at	0.685852	4.8e-190	0.752707	3.4e-76	0.713552	8.72e-55	0.685852	1.58e-41	0.222033	4.38852e-13	9.1933e-13			NOT SPECIFIED
AP1GBP1	X100302442_TGI_at	0.31336	8.5e-36	0.363109	1.71e-14	0.31336	1.57e-09	0.44938	5.68e-16	0.22163	4.85069e-13	1.0134e-12
NADK	X100155846_TGI_at	0.328449	1.11e-52	0.459412	4.77e-23	0.328449	2.4e-10	0.546722	4.52e-24	0.221125	5.49871e-13	1.14569e-12
	X100135350_TGI_at	0.386604	3e-92	0.497654	2.79e-27	0.728126	5.03e-58	0.386604	5.74e-12	0.220913	5.7952e-13	1.20422e-12
PSMD14	X100146632_TGI_at	0.683033	2.5e-189	0.683033	8.44e-58	0.725343	2.17e-57	0.780695	1.94e-60	0.220875	5.84997e-13	1.21234e-12				Tier 2
FDX1	X100313450_TGI_at	0.383678	4.83e-86	0.679228	6.07e-57	0.383678	9.71e-14	0.475008	7.35e-18	0.220689	6.12488e-13	1.26592e-12
LIPA	X100310745_TGI_at	0.50824	1.41e-126	0.707494	1.23e-63	0.50824	3.66e-24	0.638453	1.45e-34	0.220353	6.65424e-13	1.37166e-12	abnormal spleen morphology;enlarged spleen;abnormal lung morphology;lung inflammation;emphysema;abnormal pulmonary alveolus morphology;abnormal type II pneumocyte morphology;chronic inflammation;increased spleen weight;increased Clara cell number;abnormal Kupffer cell morphology;abnormal alveolar macrophage morphology;enlarged mesenteric lymph nodes;increased type II pneumocyte number	Cholesteryl ester storage disease;Wolman disease	LYSOSOMAL ACID LIPASE DEFICIENCY;WOLMAN DISEASE;CHOLESTERYL ESTER STORAGE DISEASE;NOT PROVIDED;NOT SPECIFIED;LIPA-RELATED DISORDERS	Tier 2
NSF	X100310772_TGI_at	0.541783	1.63e-134	0.659574	1.03e-52	0.541783	8.79e-28	0.736401	1.38e-50	0.21989	7.45934e-13	1.53353e-12			NOT PROVIDED
FAR2	X100128320_TGI_at	0.367751	3.8e-74	0.603825	2.71e-42	0.367751	1.08e-12	0.521907	9.38e-22	0.219231	8.77039e-13	1.79828e-12
NANP	X100310179_TGI_at	0.485482	5.29e-98	0.551019	3.73e-34	0.661679	9.81e-45	0.485482	1.12e-18	0.21892	9.46562e-13	1.9357e-12					NANP
KIAA1586	X100143080_TGI_at	0.469869	8.98e-95	0.469869	3.74e-24	0.722413	9.91e-57	0.478206	4.16e-18	0.218822	9.69561e-13	1.9775e-12			SEE CASES;NOT PROVIDED
TRIO	X100312660_TGI_at	0.276319	4.41e-66	0.530522	2.28e-31	0.574141	1.11e-31	0.276319	9.99e-07	0.218766	9.83015e-13	1.99966e-12		Mental retardation, autosomal dominant 44	MENTAL RETARDATION, AUTOSOMAL DOMINANT 44;NOT PROVIDED;DEAFNESS, AUTOSOMAL RECESSIVE 28;INBORN GENETIC DISEASES;NOT SPECIFIED	Tier 3B
TSN	X100312675_TGI_at	0.462441	3.58e-68	0.462441	2.3e-23	0.510937	1.94e-24	0.52931	2e-22	0.218736	9.90362e-13	2.00932e-12
MFSD1	X100135806_TGI_at	0.64358	1.42e-152	0.64358	1.67e-49	0.660654	1.48e-44	0.73972	2.96e-51	0.218719	9.94475e-13	2.01238e-12			NOT PROVIDED
IL17RB	X100313111_TGI_at	0.342562	8.54e-42	0.407458	4.32e-18	0.42626	7.85e-17	0.342562	1.27e-09	0.218216	1.12441e-12	2.26938e-12	decreased inflammatory response;decreased airway responsiveness;decreased IgE level;decreased eosinophil cell number;increased susceptibility to parasitic infection;decreased NK T cell number;abnormal osteoclast differentiation;decreased susceptibility to induced colitis;abnormal interleukin secretion;decreased interleukin-10 secretion;decreased interleukin-13 secretion;decreased interleukin-17 s…			Tier 3B
AASDHPPT	X100155072_TGI_at	0.53673	8.37e-107	0.53673	3.42e-32	0.676849	1.84e-47	0.569469	2.26e-26	0.217892	1.21704e-12	2.44993e-12
GPR137B	X100139575_TGI_at	0.680477	8.7e-202	0.783207	2.55e-86	0.712202	1.7e-54	0.680477	1.13e-40	0.21741	1.36862e-12	2.74791e-12
DNAJC15	X100307649_TGI_at	0.273179	1.18e-34	0.369447	5.65e-15	0.273179	1.44e-07	0.463851	5.1e-17	0.217277	1.41362e-12	2.83091e-12	abnormal spleen morphology;abnormal CD8-positive, alpha beta T cell morphology
ZNF557	X100128450_TGI_at	0.412482	1.58e-66	0.506897	2.19e-28	0.412482	8.79e-16	0.555377	6.32e-25	0.217021	1.50411e-12	3.00433e-12
ATF7	X100156197_TGI_at	0.29689	1.35e-35	0.31071	6.63e-11	0.48899	2.93e-22	0.29689	1.5e-07	0.216919	1.54215e-12	3.07237e-12
PTPLB	X100149251_TGI_at	0.32403	1.07e-72	0.32403	9.4e-12	0.733756	2.48e-59	0.427654	1.72e-14	0.216119	1.87152e-12	3.71899e-12
ERCC8	X100303475_TGI_at	0.360848	3.47e-57	0.360848	2.53e-14	0.591941	5.14e-34	0.427535	1.75e-14	0.215994	1.92899e-12	3.82336e-12	microgliosis	UV-sensitive syndrome 2;Cockayne syndrome, type A;Placental lactogen deficiency	COCKAYNE SYNDROME TYPE A;NOT PROVIDED;UV-SENSITIVE SYNDROME 2;COCKAYNE SYNDROME;NOT SPECIFIED
C3orf38	X100308023_TGI_at	0.717502	9.06e-201	0.734562	7.59e-71	0.752657	5.58e-64	0.717502	5.73e-47	0.21598	1.93548e-12	3.82641e-12
	X100306504_TGI_at	0.559701	1.54e-149	0.76147	6.01e-79	0.559701	6.89e-30	0.620522	3.07e-32	0.215824	2.00956e-12	3.96272e-12
LIPA	X100130055_TGI_at	0.512326	2.24e-136	0.723912	6.6e-68	0.512326	1.39e-24	0.667678	1.05e-38	0.215768	2.03703e-12	4.00668e-12	abnormal spleen morphology;enlarged spleen;abnormal lung morphology;lung inflammation;emphysema;abnormal pulmonary alveolus morphology;abnormal type II pneumocyte morphology;chronic inflammation;increased spleen weight;increased Clara cell number;abnormal Kupffer cell morphology;abnormal alveolar macrophage morphology;enlarged mesenteric lymph nodes;increased type II pneumocyte number	Cholesteryl ester storage disease;Wolman disease	LYSOSOMAL ACID LIPASE DEFICIENCY;WOLMAN DISEASE;CHOLESTERYL ESTER STORAGE DISEASE;NOT PROVIDED;NOT SPECIFIED;LIPA-RELATED DISORDERS	Tier 2
PI4K2B	X100154996_TGI_at	0.399829	5.75e-95	0.399829	1.97e-17	0.783601	1.43e-72	0.450892	4.44e-16	0.215067	2.4115e-12	4.7312e-12			ABNORMALITY OF NEURONAL MIGRATION
YAF2	X100139366_TGI_at	0.518188	1.28e-101	0.518188	8.79e-30	0.639016	6.02e-41	0.609802	6.44e-31	0.21403	3.09227e-12	6.05146e-12
ZNF81	X100302453_TGI_at	0.285809	6.99e-33	0.285809	1.98e-09	0.459012	1.59e-19	0.326638	7.32e-09	0.213949	3.15259e-12	6.15393e-12		Mental retardation,X-linked 45;	MENTAL RETARDATION, X-LINKED 45;NON-SYNDROMIC X-LINKED INTELLECTUAL DISABILITY;NOT SPECIFIED;NOT PROVIDED;HISTORY OF NEURODEVELOPMENTAL DISORDER;SEE CASES
BUB3	X100313268_TGI_at	0.528375	1.54e-97	0.528375	4.35e-31	0.564205	1.94e-30	0.654017	1.03e-36	0.213762	3.29688e-12	6.41936e-12
HNMT	X100312945_TGI_at	0.691056	1.65e-199	0.691056	1.19e-59	0.807008	4.49e-80	0.696253	3.08e-43	0.213564	3.45604e-12	6.71236e-12		Asthma, susceptibility to;Mental retardation, autosomal recessive 51	ASTHMA, SUSCEPTIBILITY TO;MENTAL RETARDATION, AUTOSOMAL RECESSIVE 51;NOT PROVIDED	Tier 1
MRS2	X100309250_TGI_at	0.435946	7.14e-76	0.506852	2.22e-28	0.589259	1.18e-33	0.435946	4.82e-15	0.213413	3.58255e-12	6.94062e-12
CLEC5A	X100131801_TGI_at	0.348928	2.94e-63	0.558686	3.01e-35	0.348928	1.58e-11	0.496321	1.48e-19	0.213375	3.61536e-12	6.98669e-12	decreased susceptibility to induced arthritis
ADPGK	X100159084_TGI_at	0.578288	1.23e-156	0.685016	2.98e-58	0.578288	3.27e-32	0.778696	6.04e-60	0.212888	4.05964e-12	7.82569e-12
	X100145042_TGI_at	0.563469	4.53e-117	0.563469	6.07e-36	0.598169	7.23e-35	0.709346	1.7e-45	0.21277	4.17543e-12	8.02888e-12
PHCA	X100307085_TGI_at	0.607319	2.09e-150	0.679155	6.31e-57	0.607319	3.74e-36	0.732715	7.4e-50	0.212489	4.46267e-12	8.5599e-12
TMEM77	X100303829_TGI_at	0.522663	4.66e-120	0.691729	8.28e-60	0.588025	1.73e-33	0.522663	8.03e-22	0.21247	4.48328e-12	8.57815e-12
CRLS1	X100163176_TGI_at	0.404979	2.78e-86	0.404979	7.1e-18	0.660361	1.66e-44	0.598986	1.23e-29	0.212327	4.63797e-12	8.85223e-12	increased monocyte cell number;increased B cell number;increased NK cell number;increased mature B cell number;increased Ly6C low monocyte number
ADAM12	X100158765_TGI_at	0.463595	6.52e-71	0.481385	2.05e-25	0.560466	5.57e-30	0.463595	5.33e-17	0.212145	4.84204e-12	9.21896e-12			SEE CASES	Tier 1
TOR1A	X100303656_TGI_at	0.421293	2.29e-78	0.533222	1e-31	0.421293	1.9e-16	0.629161	2.43e-33	0.212108	4.8841e-12	9.27618e-12		Dystonia-1, modifier of;Dystonia-1, torsion	DYSTONIA;DYSTONIA 1;NOT PROVIDED;DYSTONIA, EARLY-ONSET ATYPICAL, WITH MYOCLONIC FEATURES;DYSTONIA 1, TORSION, MODIFIER OF;NOT SPECIFIED;DYSTONIA 1, TORSION, LATE-ONSET
MANBA	X100146213_TGI_at	0.331184	5.29e-89	0.591694	2.73e-40	0.331184	1.69e-10	0.710827	9.26e-46	0.212042	4.96201e-12	9.40106e-12	abnormal Kupffer cell morphology	Mannosidosis, beta	BETA-D-MANNOSIDOSIS;NOT PROVIDED;NOT SPECIFIED	Tier 2
HNMT	X100141636_TGI_at	0.574916	3.42e-151	0.632322	2.35e-47	0.775453	3.54e-70	0.574916	5.99e-27	0.212018	4.99037e-12	9.43167e-12		Asthma, susceptibility to;Mental retardation, autosomal recessive 51	ASTHMA, SUSCEPTIBILITY TO;MENTAL RETARDATION, AUTOSOMAL RECESSIVE 51;NOT PROVIDED	Tier 1
NDUFS3	X100132284_TGI_at	0.224703	1.36e-50	0.473032	1.7e-24	0.224703	1.37e-05	0.598502	1.4e-29	0.211498	5.64214e-12	1.06375e-11		Mitochondrial complex I deficiency, nuclear type 8	MITOCHONDRIAL COMPLEX I DEFICIENCY, NUCLEAR TYPE 8;NOT SPECIFIED;LEIGH SYNDROME;MITOCHONDRIAL COMPLEX I DEFICIENCY;NOT PROVIDED;INBORN GENETIC DISEASES;NDUFS3-RELATED DISORDERS
UBFD1	X100161024_TGI_at	0.263435	2.52e-37	0.376262	1.67e-15	0.263435	3.88e-07	0.510674	9.13e-21	0.211254	5.97636e-12	1.12402e-11
MFSD8	X100311903_TGI_at	0.650052	8.28e-149	0.650052	8.85e-51	0.69894	9.78e-52	0.662218	6.74e-38	0.211113	6.17765e-12	1.15906e-11	abnormal spleen morphology;CNS inflammation;microgliosis	Macular dystrophy with central cone involvement;Ceroid lipofuscinosis, neuronal, 7	CEROID LIPOFUSCINOSIS NEURONAL 7;NOT PROVIDED;SEIZURES;NEURONAL CEROID-LIPOFUSCINOSIS, RECESSIVE;NOT SPECIFIED;MACULAR DYSTROPHY WITH CENTRAL CONE INVOLVEMENT;RETINAL DYSTROPHY;RETINITIS PIGMENTOSA;STARGARDT DISEASE 1;LATE-INFANTILE NEURONAL CEROID LIPOFUSCINOSIS
CLEC5A	X100307170_TGI_at	0.385132	6.35e-68	0.546139	1.79e-33	0.385132	7.74e-14	0.536429	4.36e-23	0.210926	6.45665e-12	1.20847e-11	decreased susceptibility to induced arthritis
DDHD1	X100152276_TGI_at	0.632875	3.66e-195	0.795603	6.43e-91	0.698448	1.23e-51	0.632875	7.97e-34	0.210643	6.90006e-12	1.28834e-11	decreased B cell number	Spastic paraplegia 28, autosomal recessive	SPASTIC PARAPLEGIA 28, AUTOSOMAL RECESSIVE;NOT SPECIFIED;NOT PROVIDED		DDHD1
ZNF81	X100130562_TGI_at	0.296268	3.5e-30	0.296268	4.95e-10	0.398595	8.99e-15	0.336077	2.62e-09	0.210157	7.73513e-12	1.44078e-11		Mental retardation,X-linked 45;	MENTAL RETARDATION, X-LINKED 45;NON-SYNDROMIC X-LINKED INTELLECTUAL DISABILITY;NOT SPECIFIED;NOT PROVIDED;HISTORY OF NEURODEVELOPMENTAL DISORDER;SEE CASES
NBN	X100311463_TGI_at	0.441797	8.76e-80	0.490989	1.67e-26	0.632074	7.54e-40	0.441797	1.92e-15	0.208889	1.04012e-11	1.93272e-11	decreased IgG level;thymus hypoplasia;increased lung adenocarcinoma incidence;abnormal cell-mediated immunity;abnormal B cell physiology;decreased T cell number;decreased B cell proliferation;decreased CD4-positive, alpha beta T cell number;decreased pre-B cell number;decreased mature B cell number;decreased IgG1 level;decreased IgG2a level;decreased IgG2b level;decreased IgG3 level	Aplastic anemia;Nijmegen breakage syndrome;Leukemia, acute lymphoblastic	BREAST-OVARIAN CANCER, FAMILIAL 1;HEREDITARY CANCER-PREDISPOSING SYNDROME;LISSENCEPHALY;MICROCEPHALY;MICROCEPHALY, NORMAL INTELLIGENCE AND IMMUNODEFICIENCY;NOT PROVIDED;ACUTE LYMPHOID LEUKEMIA;APLASTIC ANEMIA;LEUKEMIA, ACUTE LYMPHOBLASTIC, SUSCEPTIBILITY TO;NOT SPECIFIED;FAMILIAL CANCER OF BREAST;MALIGNANT TUMOR OF PROSTATE;HEREDITARY BREAST AND OVARIAN CANCER SYNDROME;PREMATURE OVARIAN INSUFFICI…
CEPT1	X100309401_TGI_at	0.407346	5.38e-85	0.558889	2.82e-35	0.613333	5.08e-37	0.407346	3.37e-13	0.208773	1.0686e-11	1.98089e-11
WDR7	X100308997_TGI_at	0.302663	6.36e-64	0.664191	1.11e-53	0.318151	8.76e-10	0.302663	8.56e-08	0.208739	1.07697e-11	1.99162e-11
MLF1IP	X100144017_TGI_at	0.372115	2.56e-45	0.409778	2.7e-18	0.372115	5.66e-13	0.469372	1.97e-17	0.208717	1.08251e-11	1.9971e-11
HEATR5A	X100309318_TGI_at	0.429901	5.54e-71	0.429901	3.97e-20	0.586088	3.12e-33	0.510983	8.58e-21	0.208406	1.16376e-11	2.14188e-11
PIK3CB	X100150856_TGI_at	0.583421	1.52e-120	0.583421	5.68e-39	0.598264	7.01e-35	0.705488	8.11e-45	0.208372	1.17289e-11	2.15354e-11	increased lung weight;pulmonary fibrosis			Tier 1
TMEM38B	X100130995_TGI_at	0.599207	4.49e-138	0.599207	1.6e-41	0.64766	2.36e-42	0.735284	2.3e-50	0.208246	1.20784e-11	2.21247e-11	abnormal lung development;atelectasis;thick pulmonary interalveolar septum;respiratory failure;respiratory distress;abnormal respiratory system physiology;abnormal pulmonary alveolus epithelial cell morphology;abnormal type II pneumocyte morphology;abnormal surfactant secretion;abnormal surfactant composition;impaired lung alveolus development;pulmonary vascular congestion;abnormal alveolar lamel…	Osteogenesis imperfecta, type XIV	OSTEOGENESIS IMPERFECTA, TYPE XIV;SEE CASES;NOT PROVIDED;NOT SPECIFIED		TMEM38B
DCTD	X100140780_TGI_at	0.221415	1.61e-34	0.430038	3.85e-20	0.221415	1.81e-05	0.420176	5.26e-14	0.208129	1.24112e-11	2.26805e-11
RRM2B	X100126139_TGI_at	0.455816	2.44e-112	0.533233	9.99e-32	0.763081	9.99e-67	0.455816	1.97e-16	0.20784	1.32707e-11	2.41939e-11	thymus cortex hypoplasia;spleen atrophy;thymus atrophy;abnormal mesenteric lymph node morphology;decreased spleen white pulp amount	Mitochondrial DNA depletion syndrome 8A (encephalomyopathic type with renal tubulopathy);Progressive external ophthalmoplegia with mitochondrial DNA deletions, autosomal dominant 5;Mitochondrial DNA depletion syndrome 8B (MNGIE type)	MITOCHONDRIAL DNA DEPLETION SYNDROME, ENCEPHALOMYOPATHIC FORM, WITH RENAL TUBULOPATHY;RRM2B-RELATED MITOCHONDRIAL DISEASE;AUTOSOMAL DOMINANT PROGRESSIVE EXTERNAL OPHTHALMOPLEGIA WITH MITOCHONDRIAL DNA DELETIONS 5;NOT PROVIDED;MITOCHONDRIAL DNA DEPLETION SYNDROME 8B (MNGIE TYPE);MITOCHONDRIAL DISEASES;PROGRESSIVE EXTERNAL OPHTHALMOPLEGIA;CAMPTOCORMIA;NOT SPECIFIED;MITOCHONDRIAL DNA DEPLETION SYNDR…	Tier 3B
HN1	X100140296_TGI_at	0.485675	1.46e-92	0.560902	1.44e-35	0.485675	6.05e-22	0.65021	3.55e-36	0.20779	1.34254e-11	2.44184e-11
GRSF1	X100313896_TGI_at	0.500518	2.66e-103	0.505021	3.7e-28	0.725425	2.08e-57	0.500518	6.65e-20	0.207389	1.47287e-11	2.6726e-11
RC3H2	X100134989_TGI_at	0.441136	1.24e-57	0.467075	7.45e-24	0.441136	5.09e-18	0.474267	8.38e-18	0.207378	1.47677e-11	2.6734e-11	abnormal spleen morphology;enlarged spleen;enlarged lymph nodes;abnormal immune system cell morphology;abnormal lung development;abnormal immune system physiology;increased inflammatory response;kidney inflammation;abnormal spleen periarteriolar lymphoid sheath morphology;increased susceptibility to bacterial infection;abnormal B cell number;abnormal immune system organ morphology;decreased T cel…
RRM2B	X100309458_TGI_at	0.505447	5.56e-116	0.532811	1.14e-31	0.757427	3.21e-65	0.505447	2.56e-20	0.207274	1.51253e-11	2.73174e-11	thymus cortex hypoplasia;spleen atrophy;thymus atrophy;abnormal mesenteric lymph node morphology;decreased spleen white pulp amount	Mitochondrial DNA depletion syndrome 8A (encephalomyopathic type with renal tubulopathy);Progressive external ophthalmoplegia with mitochondrial DNA deletions, autosomal dominant 5;Mitochondrial DNA depletion syndrome 8B (MNGIE type)	MITOCHONDRIAL DNA DEPLETION SYNDROME, ENCEPHALOMYOPATHIC FORM, WITH RENAL TUBULOPATHY;RRM2B-RELATED MITOCHONDRIAL DISEASE;AUTOSOMAL DOMINANT PROGRESSIVE EXTERNAL OPHTHALMOPLEGIA WITH MITOCHONDRIAL DNA DELETIONS 5;NOT PROVIDED;MITOCHONDRIAL DNA DEPLETION SYNDROME 8B (MNGIE TYPE);MITOCHONDRIAL DISEASES;PROGRESSIVE EXTERNAL OPHTHALMOPLEGIA;CAMPTOCORMIA;NOT SPECIFIED;MITOCHONDRIAL DNA DEPLETION SYNDR…	Tier 3B
GPRIN3	X100128206_TGI_at	0.388075	2.13e-82	0.656839	3.75e-52	0.460606	1.15e-19	0.388075	4.72e-12	0.206872	1.65962e-11	2.98346e-11			SEE CASES
POLB	X100146800_TGI_at	0.349684	7.05e-46	0.349684	1.65e-13	0.506709	5.24e-24	0.398934	1.09e-12	0.206878	1.65722e-11	2.98346e-11	atelectasis;dermatitis;salivary gland inflammation;respiratory failure;abnormal pulmonary alveolus morphology;abnormal spleen germinal center morphology;increased IgG level;glomerulonephritis;lymph node inflammation;increased anti-nuclear antigen antibody level;increased susceptibility to systemic lupus erythematosus;abnormal somatic hypermutation frequency;increased T-helper 2 cell number;increa…		NOT PROVIDED	Tier 2
SLC36A4	X100130566_TGI_at	0.531733	5.33e-113	0.540237	1.15e-32	0.725853	1.66e-57	0.531733	1.2e-22	0.20659	1.77064e-11	3.17565e-11			NOT PROVIDED
WDR26	X100153484_TGI_at	0.642338	2.57e-168	0.642338	2.92e-49	0.763563	7.4e-67	0.689502	4.05e-42	0.206504	1.80605e-11	3.23165e-11		Skraban-Deardorff syndrome	LONG QT SYNDROME;SKRABAN-DEARDORFF SYNDROME;NOT PROVIDED;INTELLECTUAL DISABILITY, SEIZURES, ABNORMAL GAIT AND DISTINCTIVE FACIAL FEATURES;INBORN GENETIC DISEASES
NOP10	X100134493_TGI_at	0.511619	1.45e-155	0.753271	2.28e-76	0.511619	1.65e-24	0.722237	7.58e-48	0.205104	2.48921e-11	4.44378e-11		Dyskeratosis congenita, autosomal recessive 1	DYSKERATOSIS CONGENITA AUTOSOMAL RECESSIVE 1;DYSKERATOSIS CONGENITA, RECESSIVE;NOT PROVIDED;NOT SPECIFIED
TTRAP	X100306376_TGI_at	0.694459	1.51e-228	0.713323	4.05e-65	0.853587	1.3e-98	0.694459	6.15e-43	0.204969	2.56733e-11	4.57269e-11
PTPRO	X100145575_TGI_at	0.59217	1.61e-158	0.732874	2.27e-70	0.678709	8.32e-48	0.59217	7.49e-29	0.204824	2.65343e-11	4.71517e-11		;Nephrotic syndrome, type 6	NOT PROVIDED
ENTPD1	X100312318_TGI_at	0.343083	4.04e-48	0.479	3.78e-25	0.343083	3.5e-11	0.431447	9.65e-15	0.204666	2.75072e-11	4.87684e-11	abnormal neutrophil physiology;increased T cell number;pulmonary fibrosis;spleen fibrosis	Spastic paraplegia 64, autosomal recessive	SPASTIC PARAPLEGIA 64, AUTOSOMAL RECESSIVE;GLOBAL DEVELOPMENTAL DELAY;MICROCEPHALY;POLYMICROGYRIA;NOT PROVIDED	Tier 3B
ADAM10	X100144312_TGI_at	0.615146	6.82e-171	0.737742	9.45e-72	0.615146	2.75e-37	0.733235	5.85e-50	0.204385	2.93266e-11	5.18752e-11	increased leukocyte cell number;increased neutrophil cell number;abnormal spleen morphology;enlarged spleen;spleen hyperplasia;small thymus;thymus hypoplasia;abnormal B cell differentiation;abnormal T cell differentiation;increased spleen weight;decreased T cell number;decreased double-positive T cell number;decreased CD4-positive, alpha beta T cell number;decreased CD8-positive, alpha-beta T cel…	Alzheimer disease 18, susceptibility to;Reticulate acropigmentation of Kitamura	RETICULATE ACROPIGMENTATION OF KITAMURA;ALZHEIMER DISEASE 18	Tier 1
	X100130302_TGI_at	0.392768	1.64e-66	0.40465	7.58e-18	0.64681	3.26e-42	0.392768	2.52e-12	0.20419	3.06549e-11	5.4101e-11
TRIM38	X100304426_TGI_at	0.49036	1.14e-82	0.509543	1.04e-28	0.49036	2.16e-22	0.633322	6.96e-34	0.204121	3.11366e-11	5.4826e-11	increased susceptibility to bacterial infection;increased circulating tumor necrosis factor level;increased circulating interferon-alpha level;increased circulating interferon-beta level;increased circulating interleukin-6 level;increased susceptibility to infection induced morbidity/mortality;increased susceptibility to bacterial infection induced morbidity/mortality
TOR1AIP2	X100151816_TGI_at	0.438951	2.05e-101	0.438951	5.41e-21	0.767797	5.13e-68	0.496615	1.4e-19	0.203397	3.66928e-11	6.44626e-11
MFI2	X100159197_TGI_at	0.283254	1.42e-26	0.283254	2.76e-09	0.297457	1.02e-08	0.405405	4.43e-13	0.20336	3.70001e-11	6.47871e-11				Tier 3B
DNAJC15	X100310365_TGI_at	0.21267	4.27e-21	0.293989	6.73e-10	0.21267	3.69e-05	0.35559	2.79e-10	0.203355	3.70451e-11	6.47871e-11	abnormal spleen morphology;abnormal CD8-positive, alpha beta T cell morphology
ERAP1	X100152907_TGI_at	0.20411	1.56e-26	0.34979	1.62e-13	0.363101	2.13e-12	0.20411	0.000251219	0.203192	3.84335e-11	6.70635e-11	enlarged spleen;thymus hyperplasia;abnormal antigen presentation;abnormal antigen presentation via MHC class I;increased level of surface class I molecules;decreased level of surface class I molecules;abnormal cytokine secretion;abnormal lymphocyte physiology;abnormal CD8-positive, alpha-beta T cell physiology;abnormal response to infection;abnormal cytotoxic T cell physiology;decreased T cell pr…		LONG QT SYNDROME	Tier 3A
STXBP5	X100311536_TGI_at	0.41949	1.68e-59	0.43355	1.79e-20	0.41949	2.61e-16	0.575078	5.75e-27	0.202863	4.13957e-11	7.20696e-11			SMALL FOR GESTATIONAL AGE;NORMAL PREGNANCY;NOT PROVIDED
ATP8B4	X100162085_TGI_at	0.499267	7.35e-137	0.692342	5.94e-60	0.691848	2.54e-50	0.499267	8.45e-20	0.202513	4.47969e-11	7.78157e-11			SEE CASES
MAPKSP1	X100154747_TGI_at	0.5764	7.59e-199	0.5764	6.98e-38	0.871411	1.69e-107	0.713943	2.55e-46	0.202456	4.5372e-11	7.8638e-11
LASS6	X100154483_TGI_at	0.332173	3.19e-44	0.332173	2.71e-12	0.499412	2.82e-23	0.409544	2.46e-13	0.20216	4.85042e-11	8.38787e-11
KIF26B	X100130313_TGI_at	0.242827	3.46e-32	0.332159	2.72e-12	0.242827	2.78e-06	0.506581	2.05e-20	0.20174	5.32952e-11	9.1958e-11			NORMAL PREGNANCY;SMALL FOR GESTATIONAL AGE;PREECLAMPSIA;NOT PROVIDED;NOT SPECIFIED;SEE CASES
MLLT3	X100125522_TGI_at	0.230839	1.72e-27	0.275774	7.12e-09	0.451001	7.7e-19	0.230839	3.96e-05	0.20102	6.26187e-11	1.07805e-10	enlarged spleen;abnormal spleen red pulp morphology;abnormal spleen white pulp morphology		SEE CASES;NOT PROVIDED
TLK2	X100307841_TGI_at	0.431779	3.31e-87	0.431779	2.64e-20	0.645883	4.63e-42	0.593173	5.76e-29	0.200817	6.55164e-11	1.12543e-10		Mental retardation, autosomal dominant 57	NOT PROVIDED;MENTAL RETARDATION, AUTOSOMAL DOMINANT 57;NOT SPECIFIED;INBORN GENETIC DISEASES	Tier 1
HEXB	X100127614_TGI_at	0.633076	1.17e-190	0.794394	1.86e-90	0.633076	5.25e-40	0.696921	2.38e-43	0.200572	6.92009e-11	1.18608e-10	increased monocyte cell number;abnormal macrophage morphology;increased immunoglobulin level;CNS inflammation;increased circulating interleukin-4 level;abnormal tumor necrosis factor level;microgliosis	Sandhoff disease, infantile, juvenile, and adult forms	HEXB POLYMORPHISM;SANDHOFF DISEASE;NOT PROVIDED;NOT SPECIFIED;SANDHOFF DISEASE, JUVENILE TYPE;SANDHOFF DISEASE, ADULT TYPE;HEXOSAMINIDASE B, HEAT-LABILE POLYMORPHISM;SANDHOFF DISEASE, INFANTILE TYPE;SANDHOFF DISEASE, CHRONIC;SANDHOFF DISEASE, INFANTILE;SEE CASES
TMEM206	X100147477_TGI_at	0.708538	8.51e-204	0.708538	6.7e-64	0.791154	6.9e-75	0.71603	1.07e-46	0.199618	8.55588e-11	1.46321e-10
DENND1B	X100155283_TGI_at	0.545347	1.76e-103	0.545347	2.3e-33	0.642758	1.5e-41	0.578864	2.25e-27	0.198904	1.00205e-10	1.70989e-10	abnormal lung morphology;enlarged lung;abnormal T-helper 2 physiology;abnormal T cell number;lymph node hyperplasia;increased mature B cell number;abnormal interleukin secretion;increased CD4-positive, CD25-positive, alpha-beta regulatory T cell number
ZNF280D	X100307224_TGI_at	0.311781	6.74e-43	0.480504	2.57e-25	0.311781	1.9e-09	0.3782	1.71e-11	0.197482	1.37029e-10	2.33312e-10
H2AFY	X100302681_TGI_at	0.600084	2.92e-131	0.653396	1.88e-51	0.600084	3.92e-35	0.669714	5.17e-39	0.197405	1.39351e-10	2.36744e-10	blepharitis
TMEM199	X100301173_TGI_at	0.301071	1.56e-48	0.451354	3.19e-22	0.301071	6.75e-09	0.530558	1.54e-22	0.197245	1.44317e-10	2.44642e-10		Congenital disorder of glycosylation, type IIp	CONGENITAL DISORDER OF GLYCOSYLATION, TYPE IIP;CONGENITAL DISORDERS OF GLYCOSYLATION TYPE II;NOT PROVIDED
ZNF226	X100310759_TGI_at	0.41944	1.44e-60	0.492673	1.07e-26	0.479858	2.13e-21	0.41944	5.87e-14	0.197225	1.44955e-10	2.45187e-10
CCDC93	X100147315_TGI_at	0.23597	2.38e-37	0.440196	4.09e-21	0.23597	5.16e-06	0.439466	2.78e-15	0.196613	1.65689e-10	2.79645e-10			NOT PROVIDED
GINS4	X100139772_TGI_at	0.282859	8.72e-38	0.361938	2.09e-14	0.282859	5.16e-08	0.518944	1.72e-21	0.195856	1.95424e-10	3.29113e-10
PDCL	X100140093_TGI_at	0.544525	9.6e-128	0.544525	2.98e-33	0.679923	4.94e-48	0.70763	3.41e-45	0.19571	2.01719e-10	3.38976e-10
VPS41	X100310714_TGI_at	0.591394	9.2e-140	0.591394	3.05e-40	0.73841	1.94e-60	0.635981	3.1e-34	0.195449	2.13452e-10	3.57915e-10
GPRIN3	X100162237_TGI_at	0.68625	4.31e-166	0.68625	1.55e-58	0.706454	2.79e-53	0.692116	1.51e-42	0.195151	2.27702e-10	3.80982e-10			SEE CASES
SENP2	X100309493_TGI_at	0.254599	1.72e-36	0.254599	8.97e-08	0.497193	4.68e-23	0.393861	2.18e-12	0.194789	2.46226e-10	4.11086e-10
KCNK13	X100133288_TGI_at	0.468229	1.22e-106	0.635599	5.7e-48	0.468229	2.44e-20	0.662744	5.65e-38	0.19469	2.51551e-10	4.19071e-10	abnormal microglial cell morphology;abnormal microglial cell physiology			Tier 3B
WDFY2	X100157654_TGI_at	0.397838	8.11e-48	0.444901	1.41e-21	0.414397	6.33e-16	0.397838	1.27e-12	0.194593	2.56897e-10	4.27056e-10			SEE CASES
43891	X100128370_TGI_at	0.735656	1.17e-250	0.813277	4.69e-98	0.735656	8.8e-60	0.78678	5.68e-62	0.194499	2.62173e-10	4.34892e-10
C1orf59	X100147493_TGI_at	0.690282	3.27e-176	0.690282	1.81e-59	0.711786	2.09e-54	0.730308	2.19e-49	0.194165	2.8174e-10	4.66349e-10
TPMT	X100310058_TGI_at	0.532992	3.12e-117	0.594302	1.03e-40	0.693754	1.07e-50	0.532992	9.14e-23	0.194055	2.88491e-10	4.76503e-10		Thiopurines, poor metabolism of, 1	THIOPURINE METHYLTRANSFERASE DEFICIENCY;NOT PROVIDED;AZATHIOPRINE RESPONSE;NOT SPECIFIED;THIOPURINE RESPONSE	Tier 1
FDX1	X100309892_TGI_at	0.477312	2.82e-92	0.641543	4.16e-49	0.50679	5.14e-24	0.477312	4.88e-18	0.19403	2.90049e-10	4.78055e-10
TMEM194A	X100307619_TGI_at	0.432622	1.01e-71	0.432622	2.19e-20	0.567569	7.46e-31	0.54158	1.42e-23	0.19382	3.0339e-10	4.9898e-10
RSRC1	X100308416_TGI_at	0.428518	6.7e-83	0.496483	3.83e-27	0.654985	1.39e-43	0.428518	1.51e-14	0.193509	3.24378e-10	5.32365e-10		Intellectual developmental disorder, autosomal recessive 70	SEE CASES;NOT PROVIDED;INTELLECTUAL DEVELOPMENTAL DISORDER, AUTOSOMAL RECESSIVE 70		RSRC1
SLC36A4	X100308037_TGI_at	0.526417	3.46e-106	0.538676	1.87e-32	0.696661	2.81e-51	0.526417	3.68e-22	0.193339	3.36454e-10	5.51015e-10			NOT PROVIDED
TXNDC12	X100310322_TGI_at	0.622514	5.17e-148	0.622514	1.49e-45	0.656226	8.57e-44	0.748564	4.37e-53	0.193158	3.49756e-10	5.70383e-10				Tier 3B
CTSL1	X100121861_TGI_at	0.558668	1.93e-134	0.625449	4.37e-46	0.558668	9.19e-30	0.765452	8.38e-57	0.193164	3.49292e-10	5.70383e-10
ASAH1	X100304512_TGI_at	0.59501	2.8e-149	0.67462	6.37e-56	0.59501	1.97e-34	0.74493	2.52e-52	0.193127	3.52021e-10	5.72868e-10	increased leukocyte cell number;increased neutrophil cell number;increased monocyte cell number;enlarged spleen;enlarged lymph nodes;enlarged thymus;abnormal pulmonary alveolus morphology;increased macrophage derived foam cell number;increased spleen weight;increased eosinophil cell number;increased circulating interleukin-12b level;abnormal chemokine secretion;pale spleen;abnormal circulating ch…	Spinal muscular atrophy with progressive myoclonic epilepsy;Farber lipogranulomatosis	FARBER DISEASE;JANKOVIC RIVERA SYNDROME;NOT PROVIDED;NOT SPECIFIED;ROLANDIC EPILEPSY;KELOID FORMATION		ASAH1
KMO	X100135298_TGI_at	0.519392	2.32e-110	0.64637	4.75e-50	0.519392	2.54e-25	0.621102	2.6e-32	0.192937	3.66677e-10	5.95466e-10				Tier 2
VPS54	X100138157_TGI_at	0.415686	3.63e-80	0.512685	4.28e-29	0.626695	5.11e-39	0.415686	1.02e-13	0.192655	3.89481e-10	6.31171e-10
MCM6	X100148961_TGI_at	0.483774	5.43e-87	0.501882	8.8e-28	0.645303	5.77e-42	0.483774	1.52e-18	0.192431	4.08544e-10	6.593e-10		Lactase persistence/nonpersistence	LACTASE PERSISTENCE;NONPERSISTENCE OF INTESTINAL LACTASE
DBF4	X100146959_TGI_at	0.471405	6.63e-87	0.471405	2.56e-24	0.666948	1.16e-45	0.496905	1.33e-19	0.192437	4.08005e-10	6.593e-10				Tier 2
DFNA5	X100141276_TGI_at	0.238087	3.58e-41	0.55897	2.74e-35	0.266247	2.92e-07	0.238087	2.3e-05	0.192358	4.14931e-10	6.68211e-10
PLAA	X100122058_TGI_at	0.519339	6.18e-121	0.519339	6.29e-30	0.622713	2.06e-38	0.757039	6.5e-55	0.192213	4.27939e-10	6.87727e-10	respiratory distress	Neurodevelopmental disorder with progressive microcephaly, spasticity, and brain anomalies	NEURODEVELOPMENTAL DISORDER WITH PROGRESSIVE MICROCEPHALY, SPASTICITY, AND BRAIN ANOMALIES;COMBINED IMMUNODEFICIENCY;ECTRODACTYLY;GLOBAL DEVELOPMENTAL DELAY;GROWTH DELAY;LYMPHADENOPATHY;LYMPHOPROLIFERATIVE DISORDER;MICROCEPHALY;SPLIT FOOT;SPLIT HAND	Tier 2
SMU1	X100133119_TGI_at	0.342176	9.35e-72	0.43714	8.1e-21	0.679939	4.9e-48	0.342176	1.32e-09	0.191671	4.80271e-10	7.70227e-10
BMP2K	X100131851_TGI_at	0.564355	4.09e-125	0.564355	4.5e-36	0.661871	9.08e-45	0.688326	6.29e-42	0.190268	6.46231e-10	1.03424e-09			NOT SPECIFIED;NOT PROVIDED	Tier 1
ANGEL1	X100145179_TGI_at	0.315816	4.87e-48	0.455628	1.17e-22	0.315816	1.17e-09	0.501125	5.92e-20	0.190191	6.56764e-10	1.04892e-09
MED14	X100309143_TGI_at	0.401441	4.35e-62	0.401441	1.43e-17	0.510159	2.33e-24	0.548128	3.3e-24	0.190092	6.70671e-10	1.06893e-09
EFTUD1	X100128296_TGI_at	0.250709	2.34e-54	0.497388	3e-27	0.250709	1.34e-06	0.586047	3.65e-28	0.189807	7.12138e-10	1.13268e-09				Tier 3B
DENR	X100147276_TGI_at	0.442464	4.58e-96	0.442464	2.46e-21	0.752059	7.95e-64	0.472224	1.2e-17	0.189717	7.25701e-10	1.15188e-09
UMPS	X100135495_TGI_at	0.275013	5.49e-38	0.275013	7.83e-09	0.372481	5.36e-13	0.546552	4.69e-24	0.189334	7.86424e-10	1.24571e-09		Orotic aciduria	OROTIC ACIDURIA;NOT PROVIDED;CAPECITABINE RESPONSE - TOXICITY/ADR;FLUOROURACIL RESPONSE - TOXICITY/ADR;LEUCOVORIN RESPONSE - TOXICITY/ADR;NOT SPECIFIED;TEGAFUR RESPONSE - TOXICITY/ADR;HEREDITARY OROTIC ACIDURIA, TYPE 1	Tier 2
	X100305449_TGI_at	0.462064	2.32e-97	0.462064	2.52e-23	0.739932	8.32e-61	0.481098	2.48e-18	0.189248	8.0081e-10	1.2659e-09
CRNKL1	X100313553_TGI_at	0.506101	1.64e-119	0.584966	3.24e-39	0.727768	6.08e-58	0.506101	2.25e-20	0.189099	8.26242e-10	1.30344e-09		Preeclampsia/eclampsia 5;Cholesterol level QTL 1;	MALIGNANT MELANOMA OF SKIN;SQUAMOUS CELL CARCINOMA OF THE SKIN
	X100127181_TGI_at	0.339328	1.95e-48	0.339328	8.83e-13	0.532205	1.04e-26	0.420193	5.25e-14	0.188515	9.33375e-10	1.46945e-09
MYO6	X100311744_TGI_at	0.476854	6.67e-89	0.476854	6.51e-25	0.684449	6.88e-49	0.477839	4.44e-18	0.18843	9.50158e-10	1.49283e-09		Deafness, autosomal recessive 37;Deafness, autosomal dominant 22, with hypertrophic cardiomyopathy;Deafness, autosomal dominant 22	DEAFNESS, AUTOSOMAL DOMINANT 22;DEAFNESS, AUTOSOMAL RECESSIVE 37;NOT PROVIDED;NOT SPECIFIED;NONSYNDROMIC HEARING LOSS AND DEAFNESS;SENSORINEURAL DEAFNESS WITH HYPERTROPHIC CARDIOMYOPATHY;NONSYNDROMIC HEARING LOSS, DOMINANT;NONSYNDROMIC HEARING LOSS, RECESSIVE;INFERTILITY;MALE INFERTILITY
CYBB	X100122133_TGI_at	0.494845	3.47e-200	0.806615	2.8e-95	0.494845	7.94e-23	0.821319	9.64e-72	0.187914	1.05809e-09	1.65904e-09	increased neutrophil cell number;increased monocyte cell number;enlarged spleen;abnormal immune system physiology;increased inflammatory response;increased susceptibility to infection;increased susceptibility to bacterial infection;abnormal macrophage physiology;abnormal neutrophil physiology;increased IgG level;granulomatous inflammation;glomerulonephritis;increased autoantibody level;increased …	Immunodeficiency 34, mycobacteriosis, X-linked;Chronic granulomatous disease, X-linked	GRANULOMATOUS DISEASE, CHRONIC, X-LINKED, VARIANT;NOT PROVIDED;CHRONIC GRANULOMATOUS DISEASE, X-LINKED;ATYPICAL MYCOBACTERIOSIS, FAMILIAL, X-LINKED 2;CHRONIC GRANULOMATOUS DISEASE;NOT SPECIFIED;INBORN GENETIC DISEASES	Tier 2
NUP155	X100151835_TGI_at	0.364948	8.6e-59	0.364948	1.24e-14	0.507297	4.56e-24	0.56205	1.33e-25	0.187539	1.14376e-09	1.78973e-09		?Atrial fibrillation 15	ATRIAL FIBRILLATION, FAMILIAL, 15;PREMATURE OVARIAN INSUFFICIENCY
KIAA1199	X100141783_TGI_at	0.223826	3.35e-26	0.332336	2.65e-12	0.223826	1.48e-05	0.405754	4.21e-13	0.187484	1.15698e-09	1.80677e-09
RNF14	X100309043_TGI_at	0.483521	6.94e-103	0.483521	1.18e-25	0.741343	3.78e-61	0.499068	8.78e-20	0.186878	1.31164e-09	2.04415e-09			NOT PROVIDED
DPP8	X100301370_TGI_at	0.558707	1.38e-133	0.558707	2.99e-35	0.723074	7.05e-57	0.667408	1.15e-38	0.186463	1.42914e-09	2.22279e-09			NOT PROVIDED	Tier 2
PDIA4	X100310126_TGI_at	0.336589	4.96e-50	0.491456	1.47e-26	0.336589	8.34e-11	0.446862	8.54e-16	0.18586	1.61815e-09	2.5117e-09	decreased leukocyte cell number
CLCC1	X100311104_TGI_at	0.22099	9.74e-35	0.376094	1.72e-15	0.22099	1.87e-05	0.510472	9.5e-21	0.185829	1.62854e-09	2.52276e-09			NOT PROVIDED
SLC35E3	X100301951_TGI_at	0.383514	8.22e-75	0.57604	7.92e-38	0.52552	5.61e-26	0.383514	8.61e-12	0.185775	1.64676e-09	2.54589e-09
NCK1	X100305161_TGI_at	0.536411	1.13e-151	0.674372	7.22e-56	0.75506	1.34e-64	0.536411	4.38e-23	0.184885	1.97621e-09	3.04913e-09
PI4K2B	X100308845_TGI_at	0.362763	4.82e-100	0.362763	1.82e-14	0.787112	1.23e-73	0.549346	2.5e-24	0.184182	2.28112e-09	3.51069e-09			ABNORMALITY OF NEURONAL MIGRATION
ARSG	X100127422_TGI_at	0.239612	3.7e-27	0.359329	3.28e-14	0.239612	3.72e-06	0.364668	9.35e-11	0.184175	2.28445e-09	3.51069e-09	abnormal microglial cell morphology;abnormal macrophage morphology;decreased B cell number;abnormal perivascular macrophage morphology;microgliosis	Usher syndrome, type IV	USHER SYNDROME, TYPE IV	Tier 3B
IFNAR1	X100303825_TGI_at	0.262002	1.48e-37	0.34172	6.03e-13	0.502479	1.4e-23	0.262002	3.43e-06	0.183026	2.88475e-09	4.42442e-09	increased leukocyte cell number;decreased monocyte cell number;abnormal spleen morphology;enlarged spleen;enlarged lymph nodes;altered susceptibility to infection;decreased IgG level;decreased IgM level;abnormal inflammatory response;salivary gland inflammation;small lymph nodes;abnormal dendritic cell physiology;abnormal lymphopoiesis;decreased susceptibility to viral infection;increased suscept…		NOT PROVIDED	Tier 1
DLEU7	X100300807_TGI_at	0.489145	3.32e-80	0.528128	4.68e-31	0.489145	2.83e-22	0.584074	6.05e-28	0.182663	3.10464e-09	4.75226e-09
TLR1	X100130675_TGI_at	0.399925	3.67e-101	0.624931	5.43e-46	0.399925	7.23e-15	0.698673	1.2e-43	0.182459	3.23532e-09	4.94249e-09	increased susceptibility to bacterial infection;abnormal macrophage physiology;decreased immunoglobulin level;abnormal cytokine secretion;decreased tumor necrosis factor secretion;decreased interleukin-6 secretion	Leprosy, susceptibility to, 5;Leprosy, protection against	LEPROSY, PROTECTION AGAINST;LEPROSY 5;NOT PROVIDED;LATENT TUBERCULOSIS	Tier 3B
TTRAP	X100145814_TGI_at	0.406368	2.9e-131	0.622793	1.33e-45	0.782601	2.84e-72	0.406368	3.87e-13	0.182369	3.29442e-09	5.02286e-09
CREBL2	X100307208_TGI_at	0.526797	5.32e-97	0.526797	6.97e-31	0.569031	4.9e-31	0.64656	1.14e-35	0.181971	3.56891e-09	5.43064e-09
WDR26	X100127766_TGI_at	0.48386	8.51e-81	0.551196	3.52e-34	0.542189	7.9e-28	0.48386	1.5e-18	0.181282	4.09915e-09	6.22523e-09		Skraban-Deardorff syndrome	LONG QT SYNDROME;SKRABAN-DEARDORFF SYNDROME;NOT PROVIDED;INTELLECTUAL DISABILITY, SEIZURES, ABNORMAL GAIT AND DISTINCTIVE FACIAL FEATURES;INBORN GENETIC DISEASES
CDS2	X100302788_TGI_at	0.372147	3.35e-71	0.593979	1.16e-40	0.372147	5.63e-13	0.501654	5.34e-20	0.181216	4.15344e-09	6.29532e-09	increased T cell number;decreased B cell number
PPIH	X100304517_TGI_at	0.341612	3.43e-65	0.341612	6.13e-13	0.600707	3.21e-35	0.548374	3.12e-24	0.180798	4.51598e-09	6.83141e-09				Tier 2
ADRBK2	X100306316_TGI_at	0.686817	8.13e-164	0.695041	1.36e-60	0.686817	2.42e-49	0.690618	2.66e-42	0.180546	4.74853e-09	7.16916e-09				Tier 3B
MLLT3	X100309569_TGI_at	0.216239	1.83e-29	0.270788	1.32e-08	0.496092	6e-23	0.216239	0.000111645	0.180356	4.93217e-09	7.43191e-09	enlarged spleen;abnormal spleen red pulp morphology;abnormal spleen white pulp morphology		SEE CASES;NOT PROVIDED
TRIM14	X100152119_TGI_at	0.447465	3.9e-112	0.731282	6.32e-70	0.447465	1.53e-18	0.533662	7.91e-23	0.180041	5.25147e-09	7.89764e-09
PCNXL2	X100160618_TGI_at	0.34949	3.02e-53	0.507813	1.7e-28	0.34949	1.46e-11	0.450819	4.49e-16	0.179907	5.39275e-09	8.09436e-09
PSTPIP2	X100123479_TGI_at	0.268397	1.82e-31	0.268397	1.77e-08	0.330452	1.86e-10	0.489581	5.25e-19	0.179468	5.88485e-09	8.81586e-09	abnormal microglial cell morphology;enlarged spleen;enlarged lymph nodes;autoimmune response;abnormal inflammatory response;ear inflammation;abnormal lymph node morphology;increased IgG level;increased IgE level;chronic inflammation;abnormal cytokine secretion;increased autoantibody level;skin inflammation;osteomyelitis;increased IgG1 level;increased IgG2a level
PLAA	X100312160_TGI_at	0.512174	3.05e-114	0.512174	4.95e-29	0.633751	4.12e-40	0.715627	1.26e-46	0.179347	6.02729e-09	9.01179e-09	respiratory distress	Neurodevelopmental disorder with progressive microcephaly, spasticity, and brain anomalies	NEURODEVELOPMENTAL DISORDER WITH PROGRESSIVE MICROCEPHALY, SPASTICITY, AND BRAIN ANOMALIES;COMBINED IMMUNODEFICIENCY;ECTRODACTYLY;GLOBAL DEVELOPMENTAL DELAY;GROWTH DELAY;LYMPHADENOPATHY;LYMPHOPROLIFERATIVE DISORDER;MICROCEPHALY;SPLIT FOOT;SPLIT HAND	Tier 2
C10orf12	X100142752_TGI_at	0.327262	9.94e-41	0.327262	5.77e-12	0.360888	2.93e-12	0.532069	1.11e-22	0.179171	6.24048e-09	9.31254e-09
ABCC5	X100307950_TGI_at	0.401427	4.85e-58	0.424161	1.36e-19	0.55021	9.32e-29	0.401427	7.72e-13	0.178811	6.7017e-09	9.98153e-09	decreased leukocyte cell number;decreased eosinophil cell number;decreased lymphocyte cell number		NOT PROVIDED	Tier 1
ATP7A	X100305263_TGI_at	0.43229	5.75e-98	0.43229	2.36e-20	0.75423	2.19e-64	0.503494	3.74e-20	0.178462	7.17991e-09	1.06732e-08	abnormal breathing pattern;abnormal respiratory system physiology;abnormal pulmonary alveolus morphology;osteoarthritis;enlarged lung;hemothorax;decreased susceptibility to prion infection;dilated respiratory conducting tubes;increased lung compliance;abnormal pulmonary interalveolar septum morphology;dilated pulmonary alveolar ducts;increased total lung capacity	Spinal muscular atrophy, distal, X-linked 3;Occipital horn syndrome;Menkes disease	CUTIS LAXA, X-LINKED;MENKES KINKY-HAIR SYNDROME;NOT PROVIDED;DISTAL SPINAL MUSCULAR ATROPHY, X-LINKED 3;HISTORY OF NEURODEVELOPMENTAL DISORDER;NOT SPECIFIED;SEE CASES;SPINOCEREBELLAR ATAXIA, X-LINKED;INBORN GENETIC DISEASES	Tier 1
C18orf50	X100313693_TGI_at	0.2455	1.22e-30	0.42091	2.71e-19	0.308845	2.71e-09	0.2455	1.3e-05	0.17816	7.61901e-09	1.13042e-08
MED14	X100125277_TGI_at	0.446843	5.17e-79	0.446843	9.06e-22	0.582865	8.31e-33	0.578856	2.25e-27	0.178105	7.70167e-09	1.1405e-08
NIPSNAP3A	X100311133_TGI_at	0.570494	1.28e-159	0.650448	7.37e-51	0.788988	3.25e-74	0.570494	1.77e-26	0.178073	7.75054e-09	1.14536e-08	increased effector memory T-helper cell number
FRMD5	X100136595_TGI_at	0.244099	4.17e-26	0.244099	2.91e-07	0.420427	2.21e-16	0.295825	1.66e-07	0.178064	7.76416e-09	1.14536e-08
EML4	X100131098_TGI_at	0.557372	3.89e-136	0.710214	2.52e-64	0.557372	1.32e-29	0.64671	1.09e-35	0.177462	8.7388e-09	1.28668e-08			NOT PROVIDED		EML4
NDUFA8	X100304665_TGI_at	0.291874	1.97e-34	0.291874	8.93e-10	0.402506	4.72e-15	0.425982	2.21e-14	0.17742	8.81063e-09	1.29479e-08			NOT PROVIDED
ARMC8	X100305091_TGI_at	0.431841	7.59e-75	0.431841	2.6e-20	0.628555	2.65e-39	0.488321	6.62e-19	0.17702	9.52943e-09	1.39777e-08
	X100131886_TGI_at	0.502244	4.48e-116	0.502244	7.97e-28	0.73565	8.84e-60	0.599875	9.72e-30	0.176967	9.62816e-09	1.40958e-08
FDXACB1	X100152402_TGI_at	0.469103	1.63e-68	0.495045	5.65e-27	0.518759	2.96e-25	0.469103	2.07e-17	0.17597	1.16934e-08	1.7087e-08
ASAH1	X100311476_TGI_at	0.51947	1.28e-116	0.62674	2.54e-46	0.51947	2.49e-25	0.69747	1.92e-43	0.175882	1.1895e-08	1.7316e-08	increased leukocyte cell number;increased neutrophil cell number;increased monocyte cell number;enlarged spleen;enlarged lymph nodes;enlarged thymus;abnormal pulmonary alveolus morphology;increased macrophage derived foam cell number;increased spleen weight;increased eosinophil cell number;increased circulating interleukin-12b level;abnormal chemokine secretion;pale spleen;abnormal circulating ch…	Spinal muscular atrophy with progressive myoclonic epilepsy;Farber lipogranulomatosis	FARBER DISEASE;JANKOVIC RIVERA SYNDROME;NOT PROVIDED;NOT SPECIFIED;ROLANDIC EPILEPSY;KELOID FORMATION		ASAH1
LPCAT2	X100135554_TGI_at	0.478634	3.83e-104	0.541389	8.02e-33	0.708505	1.04e-53	0.478634	3.86e-18	0.175886	1.18865e-08	1.7316e-08			MULTICENTRIC OSTEOLYSIS, NODULOSIS AND ARTHROPATHY
API5	X100310442_TGI_at	0.485088	2.78e-108	0.485088	7.87e-26	0.703759	1.01e-52	0.615791	1.19e-31	0.1758	1.20861e-08	1.75612e-08
PARP11	X100163096_TGI_at	0.42195	1.1e-69	0.42195	2.18e-19	0.575334	7.83e-32	0.523153	7.25e-22	0.175696	1.23322e-08	1.78852e-08
SUCNR1	X100123731_TGI_at	0.53297	4.22e-102	0.53297	1.08e-31	0.624079	1.28e-38	0.612326	3.18e-31	0.175435	1.29728e-08	1.8779e-08	abnormal T cell activation;abnormal dendritic cell physiology;increased length of allograft survival;decreased T cell proliferation;abnormal Langerhans cell physiology;abnormal interleukin-2 secretion			Tier 2
MPHOSPH9	X100128645_TGI_at	0.302472	8.59e-63	0.44894	5.59e-22	0.622782	2.01e-38	0.302472	8.72e-08	0.175303	1.33072e-08	1.92271e-08
WDR41	X100311117_TGI_at	0.453093	5.27e-81	0.573835	1.72e-37	0.453093	5.12e-19	0.557499	3.87e-25	0.174887	1.44212e-08	2.07977e-08	increased CD4-positive, alpha beta T cell number;increased CD8-positive, alpha-beta T cell number;increased susceptibility to induced colitis;increased tumor necrosis factor secretion;increased circulating interleukin-12b level				WDR41
KYNU	X100302774_TGI_at	0.638249	5.4e-232	0.822523	4.24e-102	0.638249	7.98e-41	0.798772	3.8e-65	0.173538	1.86942e-08	2.69098e-08		Vertebral, cardiac, renal, and limb defects syndrome 2;?Hydroxykynureninuria	HYDROXYKYNURENINURIA;NOT PROVIDED;CONGENITAL NAD DEFICIENCY DISORDER;VERTEBRAL, CARDIAC, RENAL, AND LIMB DEFECTS SYNDROME 2	Tier 2
NIPSNAP3A	X100146491_TGI_at	0.48391	1.28e-132	0.614437	4.06e-44	0.764777	3.46e-67	0.48391	1.49e-18	0.173097	2.03395e-08	2.92238e-08	increased effector memory T-helper cell number
43891	X100307725_TGI_at	0.651493	1.97e-179	0.711326	1.31e-64	0.752241	7.14e-64	0.651493	2.34e-36	0.173029	2.06074e-08	2.94991e-08
PPIH	X100150815_TGI_at	0.345114	2.22e-59	0.345114	3.49e-13	0.594799	2.1e-34	0.478427	4e-18	0.173035	2.05805e-08	2.94991e-08				Tier 2
ARL8B	X100309978_TGI_at	0.330879	3.49e-92	0.330879	3.31e-12	0.794084	8.22e-76	0.497744	1.13e-19	0.172978	2.0808e-08	2.97127e-08
SLC2A13	X100145910_TGI_at	0.301491	3.8e-74	0.386633	2.47e-16	0.749903	2.82e-63	0.301491	9.6e-08	0.172971	2.08335e-08	2.97127e-08			SEE CASES;NOT PROVIDED
RFWD2	X100131594_TGI_at	0.368533	3.89e-62	0.402474	1.17e-17	0.627883	3.36e-39	0.368533	5.81e-11	0.172638	2.22022e-08	3.16064e-08
USP3	X100146583_TGI_at	0.387476	2.94e-77	0.566113	2.47e-36	0.387476	5.36e-14	0.601374	6.49e-30	0.172521	2.27028e-08	3.22597e-08	decreased CD4-positive, CD25-positive, alpha-beta regulatory T cell number				USP3
ATP7A	X100138110_TGI_at	0.433794	3.11e-100	0.433794	1.7e-20	0.769405	1.83e-68	0.488877	5.98e-19	0.171081	2.98258e-08	4.23034e-08	abnormal breathing pattern;abnormal respiratory system physiology;abnormal pulmonary alveolus morphology;osteoarthritis;enlarged lung;hemothorax;decreased susceptibility to prion infection;dilated respiratory conducting tubes;increased lung compliance;abnormal pulmonary interalveolar septum morphology;dilated pulmonary alveolar ducts;increased total lung capacity	Spinal muscular atrophy, distal, X-linked 3;Occipital horn syndrome;Menkes disease	CUTIS LAXA, X-LINKED;MENKES KINKY-HAIR SYNDROME;NOT PROVIDED;DISTAL SPINAL MUSCULAR ATROPHY, X-LINKED 3;HISTORY OF NEURODEVELOPMENTAL DISORDER;NOT SPECIFIED;SEE CASES;SPINOCEREBELLAR ATAXIA, X-LINKED;INBORN GENETIC DISEASES	Tier 1
MAPK9	X100134582_TGI_at	0.455346	2.2e-67	0.513107	3.79e-29	0.494538	8.51e-23	0.455346	2.13e-16	0.169509	4.00747e-08	5.67358e-08	abnormal lung development;thick pulmonary interalveolar septum;abnormal T cell activation;decreased inflammatory response;respiratory distress;abnormal macrophage morphology;abnormal macrophage physiology;small intestinal inflammation;impaired macrophage chemotaxis;decreased macrophage cell number;increased macrophage derived foam cell number;decreased T cell proliferation;decreased T cell apopto…			Tier 1
PCMT1	X100130633_TGI_at	0.582121	6.78e-138	0.582121	9.08e-39	0.631898	8.03e-40	0.768847	1.37e-57	0.169499	4.01504e-08	5.6739e-08	small spleen;respiratory failure
TAF12	X100300347_TGI_at	0.312928	5.9e-64	0.483669	1.14e-25	0.312928	1.66e-09	0.65536	6.63e-37	0.169408	4.08431e-08	5.76126e-08
SLC25A46	X100131640_TGI_at	0.57039	8.93e-138	0.599158	1.63e-41	0.758677	1.5e-65	0.57039	1.81e-26	0.16929	4.17534e-08	5.87895e-08	spleen hypoplasia;thymus hypoplasia;decreased spleen weight;decreased thymus weight;microgliosis	Neuropathy, hereditary motor and sensory, type VIB	NOT PROVIDED;NEUROPATHY, HEREDITARY MOTOR AND SENSORY, TYPE VIB
	X100313612_TGI_at	0.654959	1.13e-151	0.67094	4.04e-55	0.654959	1.41e-43	0.701893	3.4e-44	0.169135	4.29771e-08	6.04024e-08
PPP2R3C	X100134089_TGI_at	0.524984	2.88e-91	0.524984	1.2e-30	0.620294	4.76e-38	0.530043	1.71e-22	0.169048	4.36798e-08	6.12786e-08	small spleen;abnormal humoral immune response;increased T cell number;decreased B cell number;decreased B cell proliferation;decreased B-1a cell number;decreased follicular B cell number;increased pro-B cell number;increased transitional stage B cell number;decreased transitional stage B cell number;decreased pre-B cell number;decreased mature B cell number;decreased immature B cell number;abnorm…	Spermatogenic failure 36;Gonadal dysgenesis, dysmorphic facies, retinal dystrophy, and myopathy	GONADAL DYSGENESIS, DYSMORPHIC FACIES, RETINAL DYSTROPHY, AND MYOPATHY;SPERMATOGENIC FAILURE 36
ADRBK2	X100126203_TGI_at	0.276353	4.8e-59	0.574534	1.35e-37	0.444298	2.8e-18	0.276353	9.96e-07	0.168957	4.44285e-08	6.2216e-08				Tier 3B
GRAMD1B	X100301870_TGI_at	0.209537	6.29e-38	0.438612	5.83e-21	0.209537	4.73e-05	0.480827	2.6e-18	0.168786	4.58696e-08	6.41179e-08			SEE CASES
TMEM77	X100300962_TGI_at	0.403411	5.5e-61	0.469112	4.51e-24	0.525085	6.25e-26	0.403411	5.85e-13	0.168395	4.93296e-08	6.88299e-08
GIT2	X100161054_TGI_at	0.353721	3.18e-46	0.42652	8.23e-20	0.353721	8.11e-12	0.478174	4.19e-18	0.168053	5.25534e-08	7.31961e-08	enlarged spleen;lung inflammation;abnormal lung compliance;abnormal neutrophil differentiation;abnormal neutrophil physiology;abnormal CD8-positive, alpha-beta T cell physiology;abnormal positive T cell selection;increased susceptibility to fungal infection;abnormal CD4-positive, alpha-beta T cell physiology;decreased CD4-positive, alpha beta T cell number;decreased CD8-positive, alpha-beta T cel…
DLD	X100309859_TGI_at	0.403156	9.8e-89	0.445436	1.25e-21	0.743871	9.07e-62	0.403156	6.07e-13	0.167982	5.32487e-08	7.4031e-08		;Dihydrolipoamide dehydrogenase deficiency;Leukocyte adhesion deficiency	MAPLE SYRUP URINE DISEASE, TYPE 3;DLD-RELATED DISORDERS;INBORN GENETIC DISEASES;NOT PROVIDED;LEIGH SYNDROME;MAPLE SYRUP URINE DISEASE;PYRUVATE DEHYDROGENASE COMPLEX DEFICIENCY;NOT SPECIFIED	Tier 3A
RPAP3	X100308114_TGI_at	0.276334	1.01e-43	0.374593	2.26e-15	0.53234	1.01e-26	0.276334	9.98e-07	0.167855	5.45162e-08	7.56572e-08
EXOC2	X100139548_TGI_at	0.374668	1.38e-44	0.420727	2.82e-19	0.374668	3.86e-13	0.436523	4.4e-15	0.167498	5.82413e-08	8.0682e-08			MALIGNANT TUMOR OF PROSTATE;NOT PROVIDED
TMEM117	X100135866_TGI_at	0.22039	1.43e-71	0.554805	1.08e-34	0.61913	7.1e-38	0.22039	8.37e-05	0.165517	8.37964e-08	1.15876e-07			NOT PROVIDED
MRE11A	X100144082_TGI_at	0.264875	2.22e-40	0.330998	3.25e-12	0.546788	2.34e-28	0.264875	2.69e-06	0.16536	8.62353e-08	1.19036e-07
TPRG1	X100129269_TGI_at	0.368273	1.53e-62	0.553167	1.85e-34	0.368273	1e-12	0.475259	7.03e-18	0.165089	9.05893e-08	1.24823e-07			NOT PROVIDED
TLR8	X100302114_TGI_at	0.560779	5.21e-168	0.760966	8.72e-79	0.560779	5.1e-30	0.7277	6.97e-49	0.16474	9.6523e-08	1.32762e-07	enlarged spleen;decreased IgG level;decreased IgM level;abnormal spleen marginal zone morphology;increased IgG level;increased IgM level;glomerulonephritis;decreased anti-insulin autoantibody level;increased anti-double stranded DNA antibody level;increased anti-nuclear antigen antibody level;increased spleen weight;decreased dendritic cell number;decreased B-1a cell number;decreased B-1b cell nu…		OSTEOARTHRITIS	Tier 2
MAPK14	X100307807_TGI_at	0.445622	2.52e-67	0.445622	1.2e-21	0.575267	7.99e-32	0.45608	1.89e-16	0.164549	9.99441e-08	1.37223e-07	abnormal lung morphology;abnormal lung development;increased lung adenocarcinoma incidence;increased lung adenoma incidence;abnormal pulmonary alveolus epithelial cell morphology;decreased susceptibility to induced arthritis;decreased susceptibility to experimental autoimmune encephalomyelitis;enlarged lung;increased double-negative T cell number;decreased T cell proliferation;abnormal T-helper 1…		NOT PROVIDED	Tier 1
	X100163006_TGI_at	0.731174	1.65e-232	0.784678	7.53e-87	0.771844	3.79e-69	0.731174	1.48e-49	0.164195	1.06551e-07	1.46036e-07
ZNF484	X100150774_TGI_at	0.299055	3.52e-39	0.490575	1.86e-26	0.303012	5.38e-09	0.299055	1.22e-07	0.164036	1.09661e-07	1.50032e-07			SEE CASES
ZNF226	X100140711_TGI_at	0.226909	4.94e-29	0.437	8.35e-21	0.270467	1.9e-07	0.226909	5.27e-05	0.163803	1.14391e-07	1.56226e-07
KYNU	X100125041_TGI_at	0.714118	2.29e-242	0.78335	2.26e-86	0.714118	6.58e-55	0.831084	6.79e-75	0.163359	1.23917e-07	1.68938e-07		Vertebral, cardiac, renal, and limb defects syndrome 2;?Hydroxykynureninuria	HYDROXYKYNURENINURIA;NOT PROVIDED;CONGENITAL NAD DEFICIENCY DISORDER;VERTEBRAL, CARDIAC, RENAL, AND LIMB DEFECTS SYNDROME 2	Tier 2
MAP3K7IP3	X100129974_TGI_at	0.215234	5.13e-42	0.33673	1.33e-12	0.586757	2.55e-33	0.215234	0.000119613	0.162887	1.34913e-07	1.83606e-07
C5orf33	X100309640_TGI_at	0.449581	3.92e-71	0.470519	3.19e-24	0.583821	6.22e-33	0.449581	5.5e-16	0.162732	1.38716e-07	1.88449e-07
BMP2K	X100161276_TGI_at	0.561246	9.96e-105	0.587877	1.12e-39	0.561246	4.47e-30	0.627586	3.89e-33	0.162598	1.42078e-07	1.92678e-07			NOT SPECIFIED;NOT PROVIDED	Tier 1
GLE1	X100309700_TGI_at	0.213129	8.67e-36	0.365938	1.05e-14	0.213129	3.55e-05	0.550085	2.12e-24	0.162367	1.48089e-07	2.00478e-07		Lethal congenital contracture syndrome 1;Congenital arthrogryposis with anterior horn cell disease	LETHAL ARTHROGRYPOSIS WITH ANTERIOR HORN CELL DISEASE;LETHAL CONGENITAL CONTRACTURE SYNDROME 1;INBORN GENETIC DISEASES;LETHAL CONGENITAL CONTRACTURE SYNDROME;NOT PROVIDED;NOT SPECIFIED;GLE1-RELATED DISORDERS
TP53BP1	X100308850_TGI_at	0.316228	5.59e-32	0.316228	2.99e-11	0.371088	6.59e-13	0.378811	1.58e-11	0.162187	1.52922e-07	2.06658e-07	small thymus;decreased IgG level;thymus hypoplasia;abnormal T cell differentiation;decreased IgD level;abnormal class switch recombination;decreased B cell number;decreased T cell number;increased double-negative T cell number;decreased CD4-positive, alpha beta T cell number;decreased mature B cell number;abnormal immunoglobulin heavy chain V(D)J recombination;increased central memory CD4-positiv…
IMPAD1	X100140692_TGI_at	0.441604	1.43e-90	0.441604	2.98e-21	0.728601	3.92e-58	0.466224	3.4e-17	0.161931	1.60085e-07	2.15961e-07	atelectasis;respiratory distress;abnormal respiratory system physiology	Chondrodysplasia with joint dislocations, GPAPP type	CHONDRODYSPLASIA WITH JOINT DISLOCATIONS, GPAPP TYPE;NOT PROVIDED;CHONDRODYSPLASIA;SEE CASES
TIPIN	X100159489_TGI_at	0.302891	5.23e-39	0.318557	2.12e-11	0.520672	1.86e-25	0.302891	8.37e-08	0.161129	1.84686e-07	2.48715e-07
TDO2	X100129027_TGI_at	0.444862	1.93e-57	0.454868	1.4e-22	0.444862	2.51e-18	0.487286	8.02e-19	0.160948	1.90693e-07	2.56358e-07		?Hypertryptophanemia;Trichodontoosseous syndrome;Amelogenesis imperfecta, type IV	HYPERTRYPTOPHANEMIA, FAMILIAL	Tier 2
ARSB	X100300822_TGI_at	0.234896	1.72e-45	0.473139	1.66e-24	0.234896	5.68e-06	0.519644	1.49e-21	0.160778	1.96526e-07	2.63741e-07	abnormal tracheal cartilage morphology	Mucopolysaccharidosis type VI (Maroteaux-Lamy)	MUCOPOLYSACCHARIDOSIS TYPE VI;MUCOPOLYSACCHARIDOSIS, TYPE VI, INTERMEDIATE;MUCOPOLYSACCHARIDOSIS, TYPE VI, SEVERE;MUCOPOLYSACCHARIDOSIS, TYPE VI, MILD;METACHROMATIC LEUKODYSTROPHY;NOT PROVIDED;NOT SPECIFIED
BPTF	X100308445_TGI_at	0.223043	1.17e-17	0.223043	2.63e-06	0.283006	5.08e-08	0.285952	4.19e-07	0.160726	1.9835e-07	2.65728e-07		Neurodevelopmental disorder with dysmorphic facies and distal limb anomalies	NOT SPECIFIED;EXPRESSIVE LANGUAGE DELAY;GLOBAL DEVELOPMENTAL DELAY;INTELLECTUAL DISABILITY;NEURODEVELOPMENTAL DISORDER WITH DYSMORPHIC FACIES AND DISTAL LIMB ANOMALIES;POSTNATAL MICROCEPHALY;INBORN GENETIC DISEASES;NOT PROVIDED;AUTISTIC DISORDER OF CHILDHOOD ONSET;CAFE-AU-LAIT SPOT;JOINT LAXITY;SEIZURES
DDHD1	X100128750_TGI_at	0.428867	1.38e-140	0.662213	2.9e-53	0.772388	2.66e-69	0.428867	1.43e-14	0.160345	2.12198e-07	2.83788e-07	decreased B cell number	Spastic paraplegia 28, autosomal recessive	SPASTIC PARAPLEGIA 28, AUTOSOMAL RECESSIVE;NOT SPECIFIED;NOT PROVIDED		DDHD1
SLC8A1	X100160608_TGI_at	0.532133	4.91e-107	0.641686	3.9e-49	0.532133	1.06e-26	0.587814	2.32e-28	0.160298	2.13956e-07	2.85152e-07			NOT PROVIDED
WDR33	X100155473_TGI_at	0.41406	1.34e-66	0.41406	1.13e-18	0.535151	4.92e-27	0.552329	1.27e-24	0.160307	2.13617e-07	2.85152e-07
PHCA	X100305578_TGI_at	0.56215	2.5e-111	0.597156	3.5e-41	0.641047	2.84e-41	0.56215	1.3e-25	0.159758	2.35339e-07	3.1311e-07
MAN2A1	X100161544_TGI_at	0.345921	4.22e-79	0.486591	5.32e-26	0.681415	2.59e-48	0.345921	8.63e-10	0.159721	2.36889e-07	3.14631e-07	abnormal spleen morphology;enlarged spleen;abnormal immune system physiology;kidney inflammation;liver inflammation;lung inflammation;abnormal breathing pattern;abnormal pulmonary alveolus morphology;abnormal pulmonary alveolus epithelial cell morphology;increased IgG level;increased IgM level;increased IgA level;abnormal immune serum protein physiology;glomerulonephritis;abnormal self tolerance;…
PIK3CG	X100144361_TGI_at	0.567232	5.99e-125	0.673711	1.01e-55	0.567232	8.21e-31	0.627855	3.59e-33	0.159548	2.44198e-07	3.23782e-07	increased leukocyte cell number;increased neutrophil cell number;increased monocyte cell number;decreased neutrophil cell number;spleen hypoplasia;small thymus;decreased thymocyte number;abnormal immune cell physiology;thymus hypoplasia;abnormal T cell activation;abnormal inflammatory response;decreased inflammatory response;abnormal T cell differentiation;abnormal thymus lobule morphology;increa…		LONG QT SYNDROME;MALIGNANT TUMOR OF PROSTATE;KERATOCONUS	Tier 1
HEATR1	X100302030_TGI_at	0.3617	4.91e-53	0.3617	2.18e-14	0.406121	2.59e-15	0.606839	1.46e-30	0.159478	2.47226e-07	3.27235e-07			NOT SPECIFIED
CASP3	X100139070_TGI_at	0.52798	6.25e-123	0.552715	2.15e-34	0.759776	7.69e-66	0.52798	2.65e-22	0.15882	2.77501e-07	3.66416e-07	abnormal bone marrow development;increased neutrophil cell number;decreased thymocyte number;abnormal osteoclast physiology;decreased inflammatory response;abnormal lung volume;emphysema;abnormal CD8-positive, alpha beta T cell morphology;increased lymphocyte cell number;increased macrophage cell number;abnormal olfactory sensory neuron morphology;decreased thymocyte apoptosis;increased lung comp…			Tier 2
C8orf41	X100310103_TGI_at	0.328354	1.32e-53	0.467543	6.64e-24	0.328354	2.43e-10	0.546619	4.62e-24	0.158814	2.77775e-07	3.66416e-07
FBXO33	X100300772_TGI_at	0.393104	2.07e-71	0.393104	7.25e-17	0.658686	3.24e-44	0.455626	2.04e-16	0.158164	3.11209e-07	4.09821e-07			NOT PROVIDED
PSMB4	X100148019_TGI_at	0.382052	4.26e-48	0.414142	1.11e-18	0.382052	1.25e-13	0.493665	2.45e-19	0.157797	3.31739e-07	4.36112e-07		?Proteasome-associated autoinflammatory syndrome 3 and digenic forms	PROTEASOME-ASSOCIATED AUTOINFLAMMATORY SYNDROME 3;NAKAJO SYNDROME	Tier 3B
ZBTB25	X100159979_TGI_at	0.287916	1.74e-24	0.302576	2.09e-10	0.287916	2.98e-08	0.336578	2.48e-09	0.157634	3.41289e-07	4.47905e-07
	X100307031_TGI_at	0.601094	5.94e-128	0.601094	7.78e-42	0.696965	2.45e-51	0.60385	3.31e-30	0.15733	3.59749e-07	4.71333e-07
ST3GAL6	X100313536_TGI_at	0.349127	2.14e-82	0.544971	2.59e-33	0.642865	1.44e-41	0.349127	5.96e-10	0.15705	3.77644e-07	4.93941e-07	increased leukocyte cell number;increased neutrophil cell number;abnormal leukocyte migration;decreased lymphocyte cell number;impaired neutrophil recruitment;impaired leukocyte tethering or rolling
PHCA	X100155678_TGI_at	0.413454	1.67e-58	0.424514	1.26e-19	0.546521	2.51e-28	0.413454	1.41e-13	0.15653	4.13116e-07	5.39424e-07
DUSP10	X100157728_TGI_at	0.525442	1.01e-80	0.530387	2.37e-31	0.525442	5.72e-26	0.542361	1.19e-23	0.156321	4.28308e-07	5.58317e-07	increased activated T cell number;abnormal adaptive immunity;abnormal cytokine secretion;decreased susceptibility to experimental autoimmune encephalomyelitis;decreased T cell proliferation;increased susceptibility to type I hypersensitivity reaction;increased tumor necrosis factor secretion;increased interferon-gamma secretion;abnormal interleukin secretion				DUSP10
AADACL1	X100151468_TGI_at	0.490511	4.75e-143	0.768266	3.64e-81	0.490511	2.09e-22	0.635157	3.98e-34	0.155921	4.58867e-07	5.97145e-07
HLA-DQB2	X100311684_TGI_at	0.274814	2.5e-22	0.294009	6.71e-10	0.274814	1.21e-07	0.311942	3.39e-08	0.155083	5.29696e-07	6.87258e-07
CD163L1	X100153378_TGI_at	0.204299	6.66e-49	0.586893	1.6e-39	0.204299	7.1e-05	0.392883	2.48e-12	0.155081	5.29891e-07	6.87258e-07				Tier 3B
TMEM194A	X100130070_TGI_at	0.410616	3.71e-62	0.410616	2.28e-18	0.533131	8.25e-27	0.50583	2.37e-20	0.155005	5.36812e-07	6.95068e-07
KIAA1598	X100305450_TGI_at	0.513591	3.05e-95	0.513591	3.3e-29	0.548125	1.63e-28	0.67259	1.89e-39	0.154017	6.35201e-07	8.21088e-07
CTSC	X100162583_TGI_at	0.546284	2.75e-102	0.546284	1.71e-33	0.603703	1.22e-35	0.620439	3.15e-32	0.153971	6.40242e-07	8.26222e-07	abnormal T cell physiology;abnormal leukocyte migration;abnormal response to infection;sepsis;abnormal cytotoxic T cell physiology;increased circulating interleukin-6 level;decreased circulating interleukin-6 level;impaired neutrophil recruitment;abnormal chemokine level	Papillon-Lefevre syndrome;Haim-Munk syndrome;Periodontitis 1, juvenile	PAPILLON-LEF√àVRE SYNDROME;NOT PROVIDED;HAIM-MUNK SYNDROME;PERIODONTITIS, AGGRESSIVE, 1;NOT SPECIFIED;CTSC-RELATED DISORDERS	Tier 2
TRIM38	X100150730_TGI_at	0.343313	2.66e-45	0.384172	3.91e-16	0.343313	3.4e-11	0.539674	2.15e-23	0.153797	6.59392e-07	8.49517e-07	increased susceptibility to bacterial infection;increased circulating tumor necrosis factor level;increased circulating interferon-alpha level;increased circulating interferon-beta level;increased circulating interleukin-6 level;increased susceptibility to infection induced morbidity/mortality;increased susceptibility to bacterial infection induced morbidity/mortality
RAB3GAP1	X100312169_TGI_at	0.429387	1.92e-74	0.429387	4.44e-20	0.518742	2.97e-25	0.633142	7.35e-34	0.153297	7.17639e-07	9.23019e-07		Warburg micro syndrome 1	WARBURG MICRO SYNDROME 1;NOT PROVIDED;NOT SPECIFIED;WARBURG MICRO SYNDROME;INBORN GENETIC DISEASES;MARTSOLF SYNDROME
SEPSECS	X100302103_TGI_at	0.33762	6.87e-102	0.466822	7.93e-24	0.80845	1.43e-80	0.33762	2.21e-09	0.152983	7.56682e-07	9.7162e-07		Pontocerebellar hypoplasia type 2D	PONTOCEREBELLAR HYPOPLASIA TYPE 2D;NOT PROVIDED;PONTONEOCEREBELLAR HYPOPLASIA;NOT SPECIFIED;CEREBELLAR ATAXIA;DYSARTHRIA;ELLIPTICAL NYSTAGMUS;NEURODEGENERATION;PROGRESSIVE LIMB WEAKNESS;SPASTIC DIPLEGIA;ARTHROGRYPOSIS MULTIPLEX CONGENITA;CEREBRAL HYPOPLASIA;CONGENITAL CEREBELLAR HYPOPLASIA;KYPHOSIS;SEIZURES;SEVERE GLOBAL DEVELOPMENTAL DELAY;SPINAL RIGIDITY;INBORN GENETIC DISEASES
ITGAE	X100147215_TGI_at	0.394438	9.93e-70	0.595151	7.48e-41	0.441054	5.17e-18	0.394438	2.01e-12	0.152864	7.72007e-07	9.89654e-07	decreased leukocyte cell number;decreased neutrophil cell number;decreased monocyte cell number;decreased lymphocyte cell number;decreased T cell number			Tier 1
LINS1	X100129930_TGI_at	0.263273	2.01e-52	0.50095	1.14e-27	0.4862	5.4e-22	0.263273	3.08e-06	0.151889	9.09415e-07	1.16387e-06		Mental retardation, autosomal recessive 27	MENTAL RETARDATION, AUTOSOMAL RECESSIVE 27;HISTORY OF NEURODEVELOPMENTAL DISORDER;NOT SPECIFIED;NOT PROVIDED;INBORN GENETIC DISEASES
CREB1	X100131729_TGI_at	0.520501	1.76e-78	0.524301	1.46e-30	0.531364	1.29e-26	0.520501	1.25e-21	0.151502	9.70236e-07	1.23966e-06	abnormal lung development;small lung;abnormal lung vasculature morphology;impaired lung alveolus development;pale lung	Histiocytoma, angiomatoid fibrous, somatic	VARIANT OF UNKNOWN SIGNIFICANCE
BHLHB3	X100309757_TGI_at	0.428289	3.77e-87	0.664491	9.63e-54	0.459787	1.36e-19	0.428289	1.56e-14	0.151188	1.0224e-06	1.30415e-06
CLEC4A	X100125150_TGI_at	0.534737	1.37e-114	0.61021	2.2e-43	0.534737	5.47e-27	0.693634	8.44e-43	0.150773	1.09542e-06	1.39499e-06	abnormal immune system morphology;enlarged lymph nodes;abnormal immune system physiology;increased inflammatory response;salivary gland inflammation;increased IgG level;joint inflammation;increased susceptibility to induced arthritis;increased autoantibody level;increased anti-nuclear antigen antibody level;increased B cell proliferation;increased single-positive T cell number;increased dendritic…
C3orf1	X100146288_TGI_at	0.273197	1.11e-36	0.350414	1.46e-13	0.273197	1.44e-07	0.527099	3.19e-22	0.150517	1.14318e-06	1.45342e-06
	X100311328_TGI_at	0.450416	1.05e-78	0.51654	1.42e-29	0.450416	8.63e-19	0.627707	3.75e-33	0.149744	1.29904e-06	1.64886e-06
GGA2	X100306331_TGI_at	0.509009	5e-82	0.513397	3.49e-29	0.581598	1.22e-32	0.509009	1.27e-20	0.14846	1.60439e-06	2.03311e-06
MAPK14	X100156317_TGI_at	0.362865	3.27e-45	0.392404	8.29e-17	0.362865	2.21e-12	0.505219	2.67e-20	0.148193	1.67624e-06	2.12067e-06	abnormal lung morphology;abnormal lung development;increased lung adenocarcinoma incidence;increased lung adenoma incidence;abnormal pulmonary alveolus epithelial cell morphology;decreased susceptibility to induced arthritis;decreased susceptibility to experimental autoimmune encephalomyelitis;enlarged lung;increased double-negative T cell number;decreased T cell proliferation;abnormal T-helper 1…		NOT PROVIDED	Tier 1
ZSCAN20	X100147998_TGI_at	0.212206	1.99e-22	0.271468	1.21e-08	0.378842	2.05e-13	0.212206	0.000146945	0.148093	1.7038e-06	2.15202e-06
PCMT1	X100310082_TGI_at	0.540145	1.21e-128	0.540145	1.18e-32	0.647458	2.55e-42	0.75277	5.53e-54	0.147799	1.78754e-06	2.25411e-06	small spleen;respiratory failure
BLOC1S2	X100141234_TGI_at	0.572851	2.28e-129	0.572851	2.42e-37	0.681293	2.73e-48	0.679572	1.57e-40	0.147383	1.91255e-06	2.40782e-06
	X100149171_TGI_at	0.248679	4.11e-23	0.33796	1.1e-12	0.248679	1.62e-06	0.290346	2.79e-07	0.147101	2.00242e-06	2.51687e-06
TBRG1	X100155912_TGI_at	0.253194	4.86e-47	0.511495	6e-29	0.253194	1.05e-06	0.45853	1.25e-16	0.147041	2.02196e-06	2.5373e-06	enlarged spleen;increased lung adenoma incidence;increased marginal zone B cell number;increased spleen white pulp amount
STRN	X100154881_TGI_at	0.406782	2.75e-91	0.406782	4.95e-18	0.66749	9.26e-46	0.631155	1.34e-33	0.146488	2.21114e-06	2.77019e-06
UBXN2B	X100143409_TGI_at	0.506653	3.56e-98	0.506653	2.35e-28	0.62891	2.34e-39	0.611031	4.57e-31	0.146307	2.27681e-06	2.84785e-06		;?Microcephaly 24, primary, autosomal recessive	NOT PROVIDED
ERAP1	X100308866_TGI_at	0.269317	1.66e-24	0.269317	1.58e-08	0.34535	2.58e-11	0.317985	1.82e-08	0.146044	2.37538e-06	2.96634e-06	enlarged spleen;thymus hyperplasia;abnormal antigen presentation;abnormal antigen presentation via MHC class I;increased level of surface class I molecules;decreased level of surface class I molecules;abnormal cytokine secretion;abnormal lymphocyte physiology;abnormal CD8-positive, alpha-beta T cell physiology;abnormal response to infection;abnormal cytotoxic T cell physiology;decreased T cell pr…		LONG QT SYNDROME	Tier 3A
AAK1	X100311620_TGI_at	0.284058	3.18e-29	0.284058	2.49e-09	0.430107	3.92e-17	0.289971	2.88e-07	0.145372	2.64634e-06	3.29939e-06				Tier 1
RP5-1022P6.2	X100137591_TGI_at	0.615776	2.26e-140	0.666919	2.94e-54	0.615776	2.23e-37	0.68721	9.54e-42	0.145275	2.68761e-06	3.34545e-06
RPP30	X100157929_TGI_at	0.416872	2.96e-51	0.416872	6.3e-19	0.46643	3.54e-20	0.43206	8.79e-15	0.144574	3.00677e-06	3.73671e-06
TFEC	X100147709_TGI_at	0.714693	1.36e-212	0.714693	1.79e-65	0.805382	1.61e-79	0.720815	1.4e-47	0.144399	3.09136e-06	3.83567e-06
NCOA4	X100312757_TGI_at	0.381734	9.8e-65	0.430988	3.13e-20	0.613856	4.26e-37	0.381734	1.09e-11	0.144085	3.25017e-06	4.02626e-06
LHFPL2	X100307082_TGI_at	0.488037	2.95e-86	0.503326	5.91e-28	0.488037	3.61e-22	0.674043	1.13e-39	0.143857	3.36992e-06	4.16792e-06			NOT PROVIDED
PARP15	X100156975_TGI_at	0.386292	7.05e-49	0.393276	7.01e-17	0.500073	2.43e-23	0.386292	5.98e-12	0.143444	3.59758e-06	4.44238e-06
	X100131263_TGI_at	0.286249	1.37e-26	0.298923	3.45e-10	0.286249	3.57e-08	0.394613	1.97e-12	0.142884	3.93035e-06	4.84555e-06
IFNGR2	X100136297_TGI_at	0.350469	3.46e-65	0.41526	8.8e-19	0.350469	1.28e-11	0.714707	1.86e-46	0.142689	4.05326e-06	4.98912e-06	increased susceptibility to bacterial infection;decreased susceptibility to autoimmune diabetes;abnormal class switch recombination;abnormal cytotoxic T cell physiology;abnormal T-helper 2 physiology;decreased susceptibility to type IV hypersensitivity reaction;abnormal T-helper 1 cell differentiation	Immunodeficiency 28, mycobacteriosis	IMMUNODEFICIENCY 28;INTERFERON GAMMA RECEPTOR DEFICIENCY;NOT PROVIDED;DISSEMINATED ATYPICAL MYCOBACTERIAL INFECTION;NOT SPECIFIED	Tier 1
CYBB	X100131312_TGI_at	0.482219	2.23e-168	0.783118	2.74e-86	0.482219	1.28e-21	0.750842	1.43e-53	0.142657	4.0738e-06	5.00644e-06	increased neutrophil cell number;increased monocyte cell number;enlarged spleen;abnormal immune system physiology;increased inflammatory response;increased susceptibility to infection;increased susceptibility to bacterial infection;abnormal macrophage physiology;abnormal neutrophil physiology;increased IgG level;granulomatous inflammation;glomerulonephritis;increased autoantibody level;increased …	Immunodeficiency 34, mycobacteriosis, X-linked;Chronic granulomatous disease, X-linked	GRANULOMATOUS DISEASE, CHRONIC, X-LINKED, VARIANT;NOT PROVIDED;CHRONIC GRANULOMATOUS DISEASE, X-LINKED;ATYPICAL MYCOBACTERIOSIS, FAMILIAL, X-LINKED 2;CHRONIC GRANULOMATOUS DISEASE;NOT SPECIFIED;INBORN GENETIC DISEASES	Tier 2
	X100149728_TGI_at	0.371867	2.18e-82	0.38417	3.91e-16	0.766886	9.15e-68	0.371867	3.83e-11	0.142486	4.18476e-06	5.13464e-06
RCOR1	X100137095_TGI_at	0.366114	2.62e-52	0.366114	1.02e-14	0.538786	1.92e-27	0.428742	1.46e-14	0.142054	4.47858e-06	5.48644e-06			JOUBERT SYNDROME
C1orf96	X100143577_TGI_at	0.533967	2.96e-148	0.721459	3e-67	0.684741	6.05e-49	0.533967	7.41e-23	0.141618	4.7951e-06	5.8613e-06
PHCA	X100301994_TGI_at	0.386213	1.65e-56	0.415203	8.91e-19	0.554962	2.56e-29	0.386213	6.04e-12	0.141612	4.79975e-06	5.8613e-06
	X100137097_TGI_at	0.226831	1.72e-18	0.226831	1.79e-06	0.309269	2.57e-09	0.270506	1.66e-06	0.141445	4.92649e-06	6.00658e-06
TLR8	X100151126_TGI_at	0.50545	4.26e-155	0.754511	9.43e-77	0.50545	7.02e-24	0.722656	6.33e-48	0.141353	4.99779e-06	6.08392e-06	enlarged spleen;decreased IgG level;decreased IgM level;abnormal spleen marginal zone morphology;increased IgG level;increased IgM level;glomerulonephritis;decreased anti-insulin autoantibody level;increased anti-double stranded DNA antibody level;increased anti-nuclear antigen antibody level;increased spleen weight;decreased dendritic cell number;decreased B-1a cell number;decreased B-1b cell nu…		OSTEOARTHRITIS	Tier 2
PIK3AP1	X100159223_TGI_at	0.698284	8.2e-218	0.782802	3.56e-86	0.698284	1.33e-51	0.76864	1.54e-57	0.139996	6.16994e-06	7.49899e-06	spleen hypoplasia;arrested B cell differentiation;decreased IgM level;abnormal B cell differentiation;decreased immunoglobulin level;increased IgM level;decreased B-1 B cell number;decreased B cell number;decreased B cell proliferation;decreased B-1a cell number;increased B-1b cell number;decreased follicular B cell number;absent B-1a cells;decreased pre-B cell number;decreased IgG2b level;decrea…		INFANTILE SPASMS
EEA1	X100136195_TGI_at	0.368767	7.68e-43	0.391983	8.98e-17	0.440859	5.37e-18	0.368767	5.64e-11	0.139879	6.28242e-06	7.62372e-06			NOT SPECIFIED;NOT PROVIDED
SNX14	X100309253_TGI_at	0.314938	5.23e-66	0.31532	3.41e-11	0.74703	1.49e-62	0.314938	2.5e-08	0.139679	6.47949e-06	7.85054e-06		Spinocerebellar ataxia, autosomal recessive 20	SPINOCEREBELLAR ATAXIA, AUTOSOMAL RECESSIVE 20;NOT PROVIDED;ABNORMALITY OF BRAIN MORPHOLOGY
RP5-1022P6.2	X100309738_TGI_at	0.617532	9.35e-137	0.6622	2.92e-53	0.617532	1.23e-37	0.670607	3.79e-39	0.139615	6.54393e-06	7.91466e-06
HSPBAP1	X100149578_TGI_at	0.290401	2.51e-32	0.42769	6.4e-20	0.290401	2.26e-08	0.295365	1.73e-07	0.139606	6.55289e-06	7.91466e-06	increased leukocyte cell number
GOPC	X100310059_TGI_at	0.233721	4.81e-26	0.369829	5.28e-15	0.233721	6.3e-06	0.327326	6.8e-09	0.138598	7.65039e-06	9.22582e-06
FAM104A	X100304880_TGI_at	0.219009	1.21e-29	0.34238	5.42e-13	0.219009	2.2e-05	0.468428	2.32e-17	0.138583	7.66749e-06	9.23204e-06
CCDC88A	X100150279_TGI_at	0.650943	4.15e-170	0.755979	3.29e-77	0.650943	6.71e-43	0.652436	1.73e-36	0.137843	8.58496e-06	1.03206e-05		?PEHO syndrome-like;	PEHO-LIKE SYNDROME;NOT PROVIDED
GRSF1	X100125507_TGI_at	0.338163	8.26e-64	0.338163	1.06e-12	0.5618	3.83e-30	0.588778	1.81e-28	0.137062	9.66556e-06	1.16017e-05
USP28	X100151761_TGI_at	0.266593	5.83e-26	0.315761	3.2e-11	0.352041	1.03e-11	0.266593	2.33e-06	0.136634	1.03119e-05	1.23583e-05	decreased spleen weight;decreased splenocyte number		MALIGNANT TUMOR OF PROSTATE
STAM	X100126990_TGI_at	0.398091	8.4e-54	0.398091	2.76e-17	0.481563	1.48e-21	0.480285	2.87e-18	0.136399	1.06844e-05	1.27848e-05	decreased T cell number;decreased T cell proliferation
GAS2L3	X100136100_TGI_at	0.645329	3.71e-167	0.645329	7.61e-50	0.764032	5.52e-67	0.677653	3.14e-40	0.135465	1.22935e-05	1.46876e-05
ZNF518B	X100311934_TGI_at	0.283987	3.29e-26	0.332595	2.54e-12	0.32199	5.44e-10	0.283987	5.01e-07	0.135229	1.27355e-05	1.51922e-05
ISOC1	X100135134_TGI_at	0.298258	1.7e-54	0.298258	3.78e-10	0.574633	9.62e-32	0.509155	1.23e-20	0.135037	1.31044e-05	1.56082e-05
HSPBAP1	X100304452_TGI_at	0.437442	2.28e-64	0.437442	7.57e-21	0.48014	2e-21	0.559501	2.42e-25	0.134467	1.42672e-05	1.69669e-05	increased leukocyte cell number
ITGAE	X100308550_TGI_at	0.411848	3.58e-64	0.563209	6.62e-36	0.42146	1.84e-16	0.411848	1.77e-13	0.134049	1.51793e-05	1.80239e-05	decreased leukocyte cell number;decreased neutrophil cell number;decreased monocyte cell number;decreased lymphocyte cell number;decreased T cell number			Tier 1
FAR2	X100304678_TGI_at	0.455363	4.34e-98	0.515759	1.77e-29	0.711851	2.02e-54	0.455363	2.13e-16	0.133818	1.57078e-05	1.86229e-05
	X100147934_TGI_at	0.271859	5.17e-41	0.34461	3.78e-13	0.535893	4.07e-27	0.271859	1.48e-06	0.133736	1.58985e-05	1.88201e-05
RNF111	X100142422_TGI_at	0.510291	8.35e-132	0.630173	5.92e-47	0.735098	1.19e-59	0.510291	9.85e-21	0.132378	1.94155e-05	2.29483e-05
C9orf11	X100154151_TGI_at	0.235474	9.9e-26	0.235474	7.34e-07	0.344684	2.82e-11	0.40188	7.25e-13	0.131829	2.10379e-05	2.48279e-05
RNF13	X100300660_TGI_at	0.60882	1.16e-140	0.642317	2.94e-49	0.60882	2.28e-36	0.732347	8.74e-50	0.131457	2.2209e-05	2.61701e-05		Epileptic encephalopathy, early infantile, 73;	EPILEPTIC ENCEPHALOPATHY, EARLY INFANTILE, 73
SNX10	X100141627_TGI_at	0.62979	9.93e-149	0.703922	9.52e-63	0.650957	6.67e-43	0.62979	2.01e-33	0.131394	2.24147e-05	2.63722e-05	abnormal osteoclast physiology	Osteopetrosis, autosomal recessive 8	OSTEOPETROSIS, AUTOSOMAL RECESSIVE 8;NOT PROVIDED
ACBD5	X100310023_TGI_at	0.338717	1.11e-77	0.338717	9.73e-13	0.722372	1.01e-56	0.491896	3.41e-19	0.130481	2.55839e-05	3.00552e-05			NOT PROVIDED;CONE-ROD DYSTROPHY
TLR7	X100302117_TGI_at	0.357972	2.99e-74	0.605024	1.7e-42	0.357972	4.45e-12	0.531357	1.3e-22	0.130023	2.73315e-05	3.20595e-05	increased monocyte cell number;enlarged spleen;abnormal lymph node size;decreased IgG level;decreased IgM level;autoimmune response;abnormal spleen marginal zone morphology;abnormal dendritic cell physiology;abnormal CD4-positive, alpha beta T cell morphology;abnormal macrophage physiology;increased IgG level;increased IgM level;abnormal immune serum protein physiology;glomerulonephritis;decrease…			Tier 1
NSMAF	X100131307_TGI_at	0.576023	2.64e-122	0.576023	7.97e-38	0.586631	2.65e-33	0.736169	1.53e-50	0.129819	2.8147e-05	3.29661e-05	abnormal T cell physiology;decreased susceptibility to endotoxin shock		NOT SPECIFIED
RNF13	X100134531_TGI_at	0.535934	3.42e-102	0.535934	4.37e-32	0.608001	2.99e-36	0.629463	2.22e-33	0.129801	2.82198e-05	3.30014e-05		Epileptic encephalopathy, early infantile, 73;	EPILEPTIC ENCEPHALOPATHY, EARLY INFANTILE, 73
CCL7	X100155328_TGI_at	0.364568	4.47e-46	0.364568	1.33e-14	0.408192	1.82e-15	0.507854	1.59e-20	0.128712	3.29779e-05	3.85074e-05	abnormal monocyte morphology			Tier 3A
VPS26A	X100128100_TGI_at	0.267378	4.62e-43	0.274725	8.12e-09	0.627073	4.48e-39	0.267378	2.18e-06	0.127477	3.92975e-05	4.58175e-05
SLTM	X100311999_TGI_at	0.328475	3.75e-59	0.328475	4.79e-12	0.647353	2.65e-42	0.411467	1.87e-13	0.126839	4.29927e-05	5.00502e-05			JEUNE THORACIC DYSTROPHY
USP25	X100129138_TGI_at	0.460953	2.99e-87	0.460953	3.29e-23	0.661205	1.19e-44	0.527243	3.09e-22	0.126594	4.44987e-05	5.17255e-05	increased neutrophil cell number;lung inflammation;increased susceptibility to experimental autoimmune encephalomyelitis;decreased interferon-gamma secretion;increased interleukin-6 secretion
UHRF1BP1L	X100142362_TGI_at	0.467413	7.56e-103	0.467413	6.86e-24	0.745142	4.4e-62	0.516806	2.66e-21	0.126554	4.47507e-05	5.19403e-05			SEE CASES
NDE1	X100311653_TGI_at	0.28572	1.78e-35	0.370993	4.3e-15	0.4241	1.16e-16	0.28572	4.28e-07	0.125425	5.23903e-05	6.07162e-05		Lissencephaly 4 (with microcephaly);?Microhydranencephaly	LISSENCEPHALY 4;NOT PROVIDED;NOT SPECIFIED;LISSENCEPHALY, RECESSIVE;MICROHYDRANENCEPHALY
TMEFF1	X100142542_TGI_at	0.402665	2.26e-98	0.475402	9.4e-25	0.767241	7.3e-68	0.402665	6.5e-13	0.125373	5.27761e-05	6.10717e-05
PIK3AP1	X100153946_TGI_at	0.680522	1.96e-186	0.703793	1.02e-62	0.680522	3.81e-48	0.787973	2.8e-62	0.124689	5.80284e-05	6.70493e-05	spleen hypoplasia;arrested B cell differentiation;decreased IgM level;abnormal B cell differentiation;decreased immunoglobulin level;increased IgM level;decreased B-1 B cell number;decreased B cell number;decreased B cell proliferation;decreased B-1a cell number;increased B-1b cell number;decreased follicular B cell number;absent B-1a cells;decreased pre-B cell number;decreased IgG2b level;decrea…		INFANTILE SPASMS
MYO19	X100310293_TGI_at	0.206857	3.91e-19	0.206857	1.24e-05	0.242282	2.92e-06	0.403944	5.43e-13	0.124096	6.29746e-05	7.26557e-05
SLC13A4	X100310436_TGI_at	0.437766	2.91e-74	0.437766	7.05e-21	0.646455	3.73e-42	0.440586	2.33e-15	0.123779	6.57777e-05	7.57767e-05
DCP2	X100313920_TGI_at	0.449303	1.72e-77	0.471499	2.5e-24	0.631483	9.32e-40	0.449303	5.75e-16	0.123113	7.20618e-05	8.28925e-05
AQR	X100304923_TGI_at	0.433254	2.72e-76	0.433254	1.91e-20	0.564862	1.61e-30	0.593105	5.87e-29	0.123044	7.27539e-05	8.35643e-05
PPHLN1	X100300779_TGI_at	0.381389	3.36e-70	0.381389	6.55e-16	0.652462	3.73e-43	0.469861	1.81e-17	0.123015	7.30387e-05	8.3767e-05
ENPP4	X100150766_TGI_at	0.236949	9.22e-50	0.449305	5.14e-22	0.537685	2.56e-27	0.236949	2.51e-05	0.122527	7.80635e-05	8.93971e-05
DNA2	X100309895_TGI_at	0.231211	3.13e-53	0.231211	1.15e-06	0.642895	1.43e-41	0.477258	4.93e-18	0.122216	8.14344e-05	9.31196e-05	increased lung adenocarcinoma incidence	Progressive external ophthalmoplegia with mitochondrial DNA deletions, autosomal dominant 6;?Seckel syndrome 8	ATELEIOTIC DWARFISM;SECKEL SYNDROME 8;LONG QT SYNDROME;NOT PROVIDED;NOT SPECIFIED;PROGRESSIVE EXTERNAL OPHTHALMOPLEGIA WITH MITOCHONDRIAL DNA DELETIONS, AUTOSOMAL DOMINANT 6
GLIPR1	X100163041_TGI_at	0.533804	6.65e-103	0.639767	9.14e-49	0.548351	1.54e-28	0.533804	7.68e-23	0.121916	8.48091e-05	9.68352e-05
STAM	X100306029_TGI_at	0.36483	2.17e-52	0.36483	1.27e-14	0.51535	6.75e-25	0.465771	3.67e-17	0.12174	8.6856e-05	9.90261e-05	decreased T cell number;decreased T cell proliferation
SLC25A20	X100137828_TGI_at	0.308669	1.31e-38	0.417293	5.78e-19	0.393501	2.05e-14	0.308669	4.72e-08	0.121507	8.96387e-05	0.000102048		Carnitine-acylcarnitine translocase deficiency	CARNITINE ACYLCARNITINE TRANSLOCASE DEFICIENCY;NOT PROVIDED;NOT SPECIFIED
RPAP3	X100144153_TGI_at	0.253291	1.7e-33	0.326084	6.89e-12	0.470538	1.52e-20	0.253291	7.02e-06	0.121003	9.59335e-05	0.000109054
FMNL2	X100160027_TGI_at	0.443921	1.55e-64	0.443921	1.76e-21	0.556082	1.88e-29	0.450972	4.38e-16	0.119731	0.00011374	0.000129106			NOT PROVIDED
C16orf87	X100150290_TGI_at	0.465769	5.22e-89	0.465769	1.03e-23	0.660995	1.29e-44	0.538308	2.9e-23	0.119411	0.000118686	0.000134523
DISC1	X100162356_TGI_at	0.492752	1.34e-97	0.538854	1.77e-32	0.667843	8e-46	0.492752	2.9e-19	0.119276	0.000120827	0.000136748		Schizophrenia 9, susceptibility to	SEE CASES;NOT PROVIDED
EXOC5	X100142348_TGI_at	0.397991	5.31e-102	0.454966	1.37e-22	0.796773	1.13e-76	0.397991	1.24e-12	0.119242	0.000121377	0.00013717
DISC1	X100313095_TGI_at	0.509124	2.14e-103	0.537887	2.39e-32	0.692124	2.24e-50	0.509124	1.24e-20	0.118577	0.000132529	0.000149555		Schizophrenia 9, susceptibility to	SEE CASES;NOT PROVIDED
SGK3	X100142995_TGI_at	0.421893	1.47e-63	0.421893	2.2e-19	0.570902	2.86e-31	0.452025	3.69e-16	0.1183	0.000137463	0.000154896	abnormal inflammatory response		MALIGNANT TUMOR OF PROSTATE	Tier 1
BHLHB3	X100312304_TGI_at	0.356036	2.48e-59	0.578984	2.79e-38	0.383942	9.32e-14	0.356036	2.65e-10	0.117334	0.000156037	0.00017557
CAPRIN1	X100311543_TGI_at	0.452869	3.73e-76	0.452869	2.24e-22	0.45521	3.37e-19	0.681696	7.28e-41	0.117123	0.000160385	0.0001802	respiratory failure
CCDC88A	X100306045_TGI_at	0.605223	1.43e-176	0.763458	1.37e-79	0.605223	7.44e-36	0.723052	5.33e-48	0.116449	0.0001751	0.000196448		?PEHO syndrome-like;	PEHO-LIKE SYNDROME;NOT PROVIDED
GLIPR1	X100300341_TGI_at	0.532986	8.85e-100	0.629658	7.37e-47	0.541839	8.66e-28	0.532986	9.15e-23	0.116169	0.00018157	0.000203411
TM6SF1	X100129162_TGI_at	0.569182	9.24e-112	0.620818	3e-45	0.569182	4.69e-31	0.620204	3.37e-32	0.114748	0.000218014	0.000243885
CYSLTR1	X100143570_TGI_at	0.401171	4.72e-90	0.627386	1.93e-46	0.56334	2.48e-30	0.401171	8e-13	0.114463	0.000226117	0.00025222	abnormal immune system physiology;respiratory system inflammation;decreased susceptibility to type I hypersensitivity reaction		MALIGNANT TUMOR OF PROSTATE;SEE CASES	Tier 1
ARMC8	X100309478_TGI_at	0.378965	2.41e-74	0.378965	1.02e-15	0.619999	5.26e-38	0.573023	9.53e-27	0.11447	0.000225894	0.00025222
OSBPL11	X100163019_TGI_at	0.506398	1.07e-117	0.667895	1.82e-54	0.621322	3.34e-38	0.506398	2.12e-20	0.113497	0.000255652	0.000284753
CTSS	X100125530_TGI_at	0.607367	5.43e-141	0.693622	2.96e-60	0.607367	3.69e-36	0.654139	9.89e-37	0.113387	0.000259252	0.000288348	increased neutrophil cell number;abnormal humoral immune response;decreased IgG level;decreased IgM level;salivary gland inflammation;abnormal lung volume;emphysema;abnormal T cell physiology;abnormal professional antigen presenting cell physiology;abnormal B lymphocyte antigen presentation;abnormal B cell physiology;abnormal cytokine secretion;abnormal leukocyte migration;decreased susceptibilit…			Tier 1
HSD17B11	X100310085_TGI_at	0.410406	2.19e-63	0.467284	7.08e-24	0.545402	3.38e-28	0.410406	2.18e-13	0.11233	0.000296221	0.000328992	increased immature B cell number;increased IgG2a level			Tier 1
TLR7	X100313924_TGI_at	0.427285	4.52e-75	0.581116	1.3e-38	0.490579	2.06e-22	0.427285	1.82e-14	0.111347	0.000334925	0.000371445	increased monocyte cell number;enlarged spleen;abnormal lymph node size;decreased IgG level;decreased IgM level;autoimmune response;abnormal spleen marginal zone morphology;abnormal dendritic cell physiology;abnormal CD4-positive, alpha beta T cell morphology;abnormal macrophage physiology;increased IgG level;increased IgM level;abnormal immune serum protein physiology;glomerulonephritis;decrease…			Tier 1
POT1	X100312068_TGI_at	0.316656	1.85e-45	0.316656	2.81e-11	0.571839	2.18e-31	0.342996	1.21e-09	0.11023	0.000384682	0.000426016		Melanoma, cutaneous malignant, susceptibility to, 10;Glioma susceptibility 9	MELANOMA, CUTANEOUS MALIGNANT, SUSCEPTIBILITY TO, 10;HEREDITARY CANCER-PREDISPOSING SYNDROME;GLIOMA SUSCEPTIBILITY 9;NOT PROVIDED;NOT SPECIFIED
TCEAL8	X100304030_TGI_at	0.315607	1.07e-50	0.315607	3.27e-11	0.602537	1.78e-35	0.38153	1.12e-11	0.10973	0.000409084	0.000452391
FGFR1OP2	X100158116_TGI_at	0.334147	3.8e-73	0.457633	7.29e-23	0.674803	4.39e-47	0.334147	3.24e-09	0.109274	0.000432625	0.000477742
GPR65	X100132946_TGI_at	0.586121	4.56e-120	0.586121	2.13e-39	0.624807	9.92e-39	0.669639	5.31e-39	0.108657	0.000466448	0.000514357	increased neutrophil cell number;abnormal immune cell physiology;abnormal leukocyte physiology;abnormal macrophage physiology;decreased lymphocyte cell number;decreased tumor necrosis factor secretion;abnormal interleukin-1 beta secretion			Tier 3B
CTSS	X100312107_TGI_at	0.625044	7.08e-142	0.689487	2.77e-59	0.625044	9.13e-39	0.646318	1.23e-35	0.10862	0.000468538	0.000515926	increased neutrophil cell number;abnormal humoral immune response;decreased IgG level;decreased IgM level;salivary gland inflammation;abnormal lung volume;emphysema;abnormal T cell physiology;abnormal professional antigen presenting cell physiology;abnormal B lymphocyte antigen presentation;abnormal B cell physiology;abnormal cytokine secretion;abnormal leukocyte migration;decreased susceptibilit…			Tier 1
COX4I1	X100308744_TGI_at	0.25067	1.05e-22	0.25067	1.4e-07	0.308447	2.84e-09	0.350166	5.29e-10	0.108329	0.000485415	0.000533749
OSTM1	X100130579_TGI_at	0.542828	2.7e-145	0.542828	5.1e-33	0.825746	7.3e-87	0.564715	7.09e-26	0.108239	0.000490741	0.000538839	eye inflammation	Osteopetrosis, autosomal recessive 5	OSTEOPETROSIS, AUTOSOMAL RECESSIVE 5;OSTEOPETROSIS;NOT SPECIFIED;NOT PROVIDED
DENND4C	X100126663_TGI_at	0.278967	1.29e-65	0.520631	4.31e-30	0.580598	1.64e-32	0.278967	7.89e-07	0.107629	0.000528341	0.000579302			NOT PROVIDED
	X100305588_TGI_at	0.437593	3.24e-97	0.612809	7.81e-44	0.437593	9.89e-18	0.655575	6.18e-37	0.107566	0.000532365	0.000582887
MPHOSPH9	X100139786_TGI_at	0.295699	1.99e-38	0.295699	5.35e-10	0.448735	1.19e-18	0.434481	6.05e-15	0.1061	0.000634696	0.000693946
	X100154182_TGI_at	0.211064	8.76e-33	0.269472	1.55e-08	0.546428	2.57e-28	0.211064	0.000158685	0.105741	0.000662376	0.000723187
SNX10	X100308276_TGI_at	0.630164	1.3e-165	0.630164	5.94e-47	0.718988	5.71e-56	0.754211	2.7e-54	0.104122	0.000801831	0.000874211	abnormal osteoclast physiology	Osteopetrosis, autosomal recessive 8	OSTEOPETROSIS, AUTOSOMAL RECESSIVE 8;NOT PROVIDED
CLEC12A	X100301334_TGI_at	0.396669	3.12e-51	0.446806	9.13e-22	0.454091	4.21e-19	0.396669	1.49e-12	0.103522	0.000859985	0.000936294	increased inflammatory response;increased susceptibility to bacterial infection;abnormal neutrophil physiology;increased tumor necrosis factor secretion;abnormal chemokine secretion;increased susceptibility to bacterial infection induced morbidity/mortality
ANGEL2	X100162397_TGI_at	0.403604	4.31e-71	0.452473	2.46e-22	0.629712	1.76e-39	0.403604	5.7e-13	0.103251	0.000887607	0.000965008
FUT4	X100126296_TGI_at	0.523213	1.42e-117	0.540832	9.54e-33	0.749653	3.26e-63	0.523213	7.16e-22	0.102932	0.000921021	0.000999929	increased leukocyte cell number;increased neutrophil cell number;increased monocyte cell number;increased granulocyte number;small lymph nodes;abnormal lymph node primary follicle morphology;decreased susceptibility to bacterial infection;abnormal leukocyte physiology;abnormal neutrophil physiology;abnormal immune system organ morphology;abnormal leukocyte migration;increased eosinophil cell numb…
SNX3	X100304082_TGI_at	0.353628	1.3e-72	0.43281	2.1e-20	0.683963	8.52e-49	0.353628	3.52e-10	0.101788	0.00105099	0.00113944	decreased leukocyte cell number
MSH6	X100305039_TGI_at	0.314509	2.32e-71	0.314509	3.83e-11	0.680219	4.34e-48	0.532272	1.07e-22	0.101517	0.00108422	0.00117382	decreased IgE level	Endometrial cancer, familial;Mismatch repair cancer syndrome;Colorectal cancer, hereditary nonpolyposis, type 5	COLORECTAL / ENDOMETRIAL CANCER;HEREDITARY CANCER-PREDISPOSING SYNDROME;HEREDITARY NONPOLYPOSIS COLON CANCER;HEREDITARY NONPOLYPOSIS COLORECTAL CANCER TYPE 5;LYNCH SYNDROME;NOT PROVIDED;NOT SPECIFIED;TURCOT SYNDROME;LYNCH SYNDROME I;ENDOMETRIAL CARCINOMA;COLORECTAL CANCER, NON-POLYPOSIS;COLORECTAL CANCER;OVARIAN CANCER;INBORN GENETIC DISEASES;COLORECTAL CANCER, EARLY ONSET;MYELODYSPLASTIC SYNDROM…
ME3	X100308974_TGI_at	0.206174	5.13e-16	0.268752	1.69e-08	0.244157	2.46e-06	0.206174	0.000219532	0.100266	0.00125023	0.00135165			NOT PROVIDED		ME3
MS4A7	X100307153_TGI_at	0.484114	1.15e-102	0.644051	1.35e-49	0.575425	7.62e-32	0.484114	1.43e-18	0.0993917	0.00137976	0.0014896
DHX9	X100148276_TGI_at	0.208058	5.45e-40	0.208058	1.11e-05	0.496619	5.33e-23	0.521844	9.51e-22	0.0986978	0.0014913	0.00160778	abnormal T cell differentiation
SNX2	X100313322_TGI_at	0.590174	3.18e-143	0.590174	4.8e-40	0.719412	4.6e-56	0.689328	4.32e-42	0.0977557	0.00165602	0.00178287
	X100159790_TGI_at	0.320534	4.86e-62	0.320534	1.58e-11	0.694531	7.49e-51	0.372385	3.59e-11	0.0975645	0.00169142	0.00181845
OSTM1	X100309254_TGI_at	0.525117	2.8e-140	0.525117	1.15e-30	0.815969	3.18e-83	0.581183	1.26e-27	0.0966318	0.0018743	0.00200947	eye inflammation	Osteopetrosis, autosomal recessive 5	OSTEOPETROSIS, AUTOSOMAL RECESSIVE 5;OSTEOPETROSIS;NOT SPECIFIED;NOT PROVIDED
ARMC8	X100128482_TGI_at	0.356461	5.45e-65	0.356461	5.33e-14	0.603604	1.26e-35	0.52117	1.09e-21	0.096644	0.0018718	0.00200947
GMFB	X100146055_TGI_at	0.333031	9.27e-86	0.333031	2.38e-12	0.765156	2.73e-67	0.497459	1.19e-19	0.0952221	0.00218529	0.00233965
TLR7	X100151478_TGI_at	0.424368	5.96e-70	0.572834	2.44e-37	0.456593	2.57e-19	0.424368	2.82e-14	0.0930021	0.00277182	0.00296351	increased monocyte cell number;enlarged spleen;abnormal lymph node size;decreased IgG level;decreased IgM level;autoimmune response;abnormal spleen marginal zone morphology;abnormal dendritic cell physiology;abnormal CD4-positive, alpha beta T cell morphology;abnormal macrophage physiology;increased IgG level;increased IgM level;abnormal immune serum protein physiology;glomerulonephritis;decrease…			Tier 1
SETDB1	X100126739_TGI_at	0.282473	4.1e-33	0.288255	1.44e-09	0.282473	5.38e-08	0.542577	1.14e-23	0.09083	0.00348128	0.00371689			NOT PROVIDED
GTSF1	X100143407_TGI_at	0.309467	2.95e-32	0.358004	4.1e-14	0.309467	2.51e-09	0.393459	2.3e-12	0.0897389	0.0038966	0.00415458
SERTAD2	X100302282_TGI_at	0.280781	6.9e-37	0.458677	5.68e-23	0.329987	1.97e-10	0.280781	6.71e-07	0.0879536	0.00467392	0.0049765	abnormal macrophage physiology				SERTAD2
KIAA0317	X100308140_TGI_at	0.214447	1.57e-27	0.249231	1.65e-07	0.214447	3.2e-05	0.560556	1.89e-25	0.0869944	0.00514708	0.00547276
POLR2G	X100129579_TGI_at	0.309432	9.68e-43	0.309432	7.96e-11	0.434839	1.65e-17	0.504298	3.2e-20	0.0860959	0.00562903	0.00597698
CLEC12B	X100134944_TGI_at	0.351151	4.08e-37	0.407379	4.39e-18	0.353406	8.48e-12	0.351151	4.71e-10	0.0859707	0.00569936	0.00604335
ZDHHC6	X100304074_TGI_at	0.332565	6.59e-52	0.332565	2.55e-12	0.522782	1.11e-25	0.496665	1.39e-19	0.0853769	0.00604357	0.00639956
MS4A7	X100126265_TGI_at	0.440024	2.85e-82	0.574557	1.33e-37	0.552782	4.64e-29	0.440024	2.54e-15	0.0835035	0.00725559	0.00767247
OSBPL11	X100313711_TGI_at	0.508016	1.24e-104	0.597945	2.6e-41	0.634944	2.67e-40	0.508016	1.54e-20	0.0831345	0.00751853	0.00793965
IRF8	X100121850_TGI_at	0.589302	5.65e-133	0.678246	1.01e-56	0.589302	1.16e-33	0.650421	3.31e-36	0.0830831	0.00755584	0.00796817	increased leukocyte cell number;increased neutrophil cell number;decreased monocyte cell number;increased granulocyte number;enlarged spleen;spleen hyperplasia;enlarged lymph nodes;abnormal myelopoiesis;abnormal humoral immune response;arrested B cell differentiation;decreased IgM level;abnormal B cell differentiation;abnormal spleen marginal zone morphology;abnormal pre-B cell morphology;increas…	Immunodeficiency 32B, monocyte and dendritic cell deficiency, autosomal recessive;Immunodeficiency 32A, mycobacteriosis, autosomal dominant	IMMUNODEFICIENCY 32B;IMMUNODEFICIENCY 32A;NOT PROVIDED
ARHGAP26	X100307660_TGI_at	0.289172	1.63e-42	0.289172	1.28e-09	0.506292	5.77e-24	0.437092	4.03e-15	0.082722	0.0078225	0.00823814		Leukemia, juvenile myelomonocytic, somatic	JUVENILE MYELOMONOCYTIC LEUKEMIA;NOT SPECIFIED;SEE CASES;NOT PROVIDED
SLC17A5	X100302390_TGI_at	0.430495	1.8e-75	0.45277	2.29e-22	0.646263	4.01e-42	0.430495	1.12e-14	0.0825218	0.00797396	0.00838622		Salla disease;Sialic acid storage disorder, infantile;	SALLA DISEASE;SIALIC ACID STORAGE DISEASE, SEVERE INFANTILE TYPE;NOT PROVIDED;INBORN GENETIC DISEASES;NOT SPECIFIED;SEE CASES;SLC17A5-RELATED DISORDERS
RNF149	X100311890_TGI_at	0.46229	6.8e-83	0.46229	2.39e-23	0.631897	8.03e-40	0.526226	3.83e-22	0.0814275	0.00884913	0.00929399
	X100305742_TGI_at	0.45911	3.16e-85	0.45911	5.12e-23	0.630984	1.11e-39	0.55688	4.46e-25	0.0808876	0.00931163	0.00976647
DOCK8	X100145973_TGI_at	0.497745	2.96e-87	0.573673	1.82e-37	0.497745	4.13e-23	0.569631	2.18e-26	0.0802789	0.00985877	0.0103263	abnormal humoral immune response;decreased IgG level;decreased IgM level;decreased activated T cell number;abnormal B cell differentiation;abnormal T cell differentiation;abnormal dendritic cell physiology;decreased susceptibility to experimental autoimmune encephalomyelitis;decreased B-1 B cell number;decreased T cell number;decreased T cell proliferation;increased CD4-positive, alpha beta T cel…	Hyper-IgE recurrent infection syndrome, autosomal recessive	HYPERIMMUNOGLOBULIN E RECURRENT INFECTION SYNDROME, AUTOSOMAL RECESSIVE;SEE CASES;HYPER-IGE SYNDROME;NOT SPECIFIED;NOT PROVIDED;NORMAL PREGNANCY;PREMATURE OVARIAN FAILURE;INBORN GENETIC DISEASES
CLEC12A	X100128247_TGI_at	0.502297	2.83e-80	0.533851	8.27e-32	0.502297	1.46e-23	0.560398	1.97e-25	0.0798998	0.0102139	0.0106693	increased inflammatory response;increased susceptibility to bacterial infection;abnormal neutrophil physiology;increased tumor necrosis factor secretion;abnormal chemokine secretion;increased susceptibility to bacterial infection induced morbidity/mortality
SNX6	X100123536_TGI_at	0.423247	8.24e-108	0.423247	1.65e-19	0.767795	5.13e-68	0.579914	1.73e-27	0.0799004	0.0102133	0.0106693			NOT PROVIDED
TGDS	X100137127_TGI_at	0.327333	1.74e-84	0.327333	5.7e-12	0.790773	9.07e-75	0.424822	2.64e-14	0.0761347	0.0144056	0.0150278		Catel-Manzke syndrome	CATEL MANZKE SYNDROME;INBORN GENETIC DISEASES
ARRDC4	X100142153_TGI_at	0.387962	2.35e-74	0.387962	1.93e-16	0.706951	2.2e-53	0.406251	3.93e-13	0.0719813	0.0207217	0.0215874			SEE CASES
OSBPL11	X100301766_TGI_at	0.624067	1.14e-129	0.633091	1.69e-47	0.655282	1.24e-43	0.624067	1.1e-32	0.0705699	0.0233589	0.0243021
DOCK11	X100133533_TGI_at	0.659892	9.36e-146	0.659892	8.82e-53	0.664543	3.08e-45	0.673509	1.37e-39	0.0679575	0.0290131	0.030144
ZCCHC2	X100302065_TGI_at	0.468138	1.23e-70	0.468138	5.74e-24	0.526084	4.88e-26	0.52995	1.75e-22	0.0678505	0.0292679	0.0303679			NOT PROVIDED
CLIP4	X100143915_TGI_at	0.520212	2.9e-93	0.520212	4.87e-30	0.620324	4.71e-38	0.557705	3.69e-25	0.0654067	0.0356307	0.0369203			NOT PROVIDED
CHFR	X100302017_TGI_at	0.273157	1.12e-38	0.472721	1.84e-24	0.273157	1.44e-07	0.362177	1.27e-10	0.0650517	0.0366465	0.037922
PDCD6IP	X100309265_TGI_at	0.579568	1.81e-123	0.579568	2.27e-38	0.61205	7.8e-37	0.714128	2.36e-46	0.0629563	0.043157	0.0445995	abnormal tracheal ciliated epithelium morphology	;Nephrotic syndrome, type 15
EDEM1	X100144187_TGI_at	0.264526	1.07e-43	0.264526	2.81e-08	0.539747	1.5e-27	0.445293	1.1e-15	0.0628422	0.0435376	0.0449327
TMEM167A	X100156647_TGI_at	0.220341	5.65e-40	0.220341	3.43e-06	0.592712	4.04e-34	0.361192	1.43e-10	0.0623021	0.0453794	0.046771
ZNF318	X100132279_TGI_at	0.226984	1.44e-25	0.329732	3.95e-12	0.226984	1.13e-05	0.391764	2.89e-12	0.0600898	0.0536207	0.0551914	abnormal B cell number;decreased IgD level;increased IgM level;abnormal follicular B cell physiology;abnormal marginal zone B cell physiology;increased mature B cell number;decreased transitional stage T2 B cell number		NOT PROVIDED
SNX3	X100304081_TGI_at	0.234286	2.72e-38	0.359464	3.2e-14	0.509063	3.01e-24	0.234286	3.07e-05	0.0593217	0.056759	0.0583441	decreased leukocyte cell number
DOCK11	X100141257_TGI_at	0.385381	6.89e-56	0.385381	3.12e-16	0.557949	1.12e-29	0.422651	3.65e-14	0.0573404	0.0655648	0.0673063
CAPZA2	X100129052_TGI_at	0.260817	1.3e-60	0.260817	4.36e-08	0.722525	9.36e-57	0.383588	8.53e-12	0.0558303	0.0730063	0.0748459	blood in lymph vessels			Tier 3A
ERMN	X100304382_TGI_at	0.216023	6.94e-24	0.216023	5.23e-06	0.296863	1.09e-08	0.445196	1.12e-15	0.0550862	0.0769196	0.0787535
CCDC75	X100150918_TGI_at	0.343376	1.15e-45	0.343376	4.62e-13	0.513901	9.56e-25	0.394948	1.88e-12	-0.0547036	0.0789965	0.0807728
	X100311628_TGI_at	0.283685	7.95e-37	0.387379	2.15e-16	0.424401	1.09e-16	0.283685	5.15e-07	0.0503852	0.105743	0.107978
PDCD6IP	X100306984_TGI_at	0.498365	5.48e-114	0.498365	2.3e-27	0.648754	1.55e-42	0.713269	3.38e-46	0.0487907	0.117266	0.119587	abnormal tracheal ciliated epithelium morphology	;Nephrotic syndrome, type 15
PARP4	X100145177_TGI_at	0.452148	1.03e-82	0.452148	2.65e-22	0.527656	3.29e-26	0.669212	6.16e-39	0.0477012	0.12569	0.128008			PREMATURE OVARIAN FAILURE;NOT PROVIDED	Tier 2
CARD16	X100311592_TGI_at	0.287052	5.87e-31	0.343583	4.47e-13	0.287052	3.27e-08	0.416989	8.41e-14	0.0466462	0.134288	0.136585			NOT PROVIDED
ZFYVE16	X100313580_TGI_at	0.290366	3.37e-57	0.402476	1.17e-17	0.628168	3.04e-39	0.290366	2.78e-07	0.0461782	0.138245	0.140397			CEREBRAL ARTERIOVENOUS MALFORMATION;DEXTROCARDIA
	X100305772_TGI_at	0.241793	3.11e-28	0.241793	3.74e-07	0.382305	1.2e-13	0.401003	8.18e-13	0.0461602	0.138399	0.140397
DEM1	X100152562_TGI_at	0.302966	1.56e-44	0.302966	1.97e-10	0.490232	2.22e-22	0.471982	1.25e-17	0.0418585	0.179102	0.18145
RNMT	X100151326_TGI_at	0.206034	1.87e-27	0.209547	9.67e-06	0.53515	4.92e-27	0.206034	0.000221569	0.0383028	0.218967	0.221546
TRPS1	X100156142_TGI_at	0.309174	5.44e-35	0.309174	8.25e-11	0.471989	1.12e-20	0.312867	3.09e-08	0.0304856	0.327965	0.331395	abnormal lung morphology;atelectasis;thick pulmonary interalveolar septum;respiratory failure;respiratory distress;abnormal pulmonary alveolus morphology;abnormal pulmonary alveolus epithelial cell morphology;abnormal trachea morphology;small lung;absent tracheal cartilage rings	Trichorhinophalangeal syndrome, type III;Trichorhinophalangeal syndrome, type I;Trichorhinophalangeal syndrome, type II	TRICHORHINOPHALANGEAL DYSPLASIA TYPE I;NOT PROVIDED;TRICHORHINOPHALANGEAL SYNDROME TYPE 3;SEE CASES;INBORN GENETIC DISEASES;NOT SPECIFIED;TRICHORHINOPHALANGEAL SYNDROME;ALOPECIA AREATA;BRACHYDACTYLY;PEAR-SHAPED NOSE;PROPORTIONATE SHORT STATURE;CRANIOSYNOSTOSIS;HIGH PITCHED VOICE;HYPEREXTENSIBLE SKIN;MITRAL VALVE PROLAPSE;SHORT STATURE;SPARSE AND THIN EYEBROW;SPARSE HAIR
WDR37	X100311266_TGI_at	0.201185	4.82e-23	0.201185	2.08e-05	0.32447	3.98e-10	0.414595	1.19e-13	0.0259849	0.404433	0.408129	increased monocyte cell number;decreased leukocyte cell number;decreased B cell number;increased CD4-positive, CD25-positive, alpha-beta regulatory T cell number		CEREBELLAR VERMIS HYPOPLASIA;VENTRICULOMEGALY;NOT PROVIDED
DHRS4L2	X100306097_TGI_at	0.232501	1.87e-17	0.288475	1.4e-09	0.232501	7.01e-06	0.234028	3.13e-05	0.0248686	0.424928	0.428252				Tier 1
ZBTB11	X100162768_TGI_at	0.244659	5.44e-53	0.28328	2.75e-09	0.713302	9.87e-55	0.244659	1.39e-05	0.0196953	0.527474	0.530908		Intellectual developmental disorder, autosomal recessive 69	INTELLECTUAL DEVELOPMENTAL DISORDER, AUTOSOMAL RECESSIVE 69
	X100150238_TGI_at	0.283855	6.7e-63	0.398477	2.56e-17	0.678929	7.57e-48	0.283855	5.07e-07	-0.0178522	0.566832	0.569781
MOSPD2	X100156982_TGI_at	0.359293	5.57e-64	0.359293	3.3e-14	0.665328	2.24e-45	0.397411	1.34e-12	0.0160125	0.607466	0.609833
PDE3B	X100135677_TGI_at	0.264904	2.92e-46	0.264904	2.69e-08	0.538831	1.9e-27	0.487026	8.41e-19	-0.00620321	0.842271	0.844456			NOT PROVIDED	Tier 1
TRAPPC10	X100310910_TGI_at	0.20678	1.67e-42	0.20678	1.25e-05	0.537682	2.56e-27	0.509326	1.19e-20	0.00413778	0.894405	0.895563	thymus hypoplasia		NOT PROVIDED
EXOC5	X100308483_TGI_at	0.260773	1.11e-61	0.260773	4.39e-08	0.718202	8.5e-56	0.40921	2.58e-13	-0.0030429	0.922242	0.922242
ACE2	X100134205_TGI_at	0.252316	7.78e-43	0.545005	2.56e-33	0.30453	4.51e-09	0.252316	7.59e-06	1			heart inflammation;increased lung weight;increased susceptibility to induced colitis;abnormal cytokine level;pulmonary vascular congestion			Tier 2

## Sheet: Table S2
Table S2. TMPRSS2 gene expression module
Gene name	psid	Module membership (consensus module)	p-value - Module membership	Module membership.Laval	p-value - Module membership.Laval	Module membership.Groningen	p-value - Module membership.Groningen	Module membership.UBC	p-value - Module membership.UBC	r-TMPRSS2	p	fdr	MGI_Phenotype	OMIM_phenotype	PhenotypeList_Clin_Var_gene	druggability_tier	Genes with lung function associations
FHDC1	X100146046_TGI_at	0.429504	5.18e-91	0.429504	4.32e-20	0.615445	2.49e-37	0.66837	8.24e-39	0.718596	3.45631e-185	5.43678e-182			NOT PROVIDED
NEDD4L	X100142913_TGI_at	0.231519	1.82e-48	0.231519	1.11e-06	0.497626	4.24e-23	0.610629	5.11e-31	0.711232	3.84919e-179	3.02739e-176	increased neutrophil cell number;abnormal lung morphology;lung inflammation;respiratory distress;abnormal pulmonary alveolus morphology;abnormal trachea morphology;abnormal tracheal ciliated epithelium morphology;pulmonary fibrosis;primary atelectasis;pulmonary epithelial necrosis;increased respiratory mucosa goblet cell number	Periventricular nodular heterotopia 7	NORMAL PREGNANCY;PERIVENTRICULAR NODULAR HETEROTOPIA 7;PERIVENTRICULAR NODULAR HETEROTOPIA WITH SYNDACTYLY, CLEFT PALATE AND DEVELOPMENTAL DELAY;NOT PROVIDED;DIURETICS RESPONSE - EFFICACY;HYDROCHLOROTHIAZIDE RESPONSE - EFFICACY;NOT SPECIFIED;PRIMARY DILATED CARDIOMYOPATHY
BTG3	X100130293_TGI_at	0.332966	8.28e-59	0.332966	2.4e-12	0.608673	2.4e-36	0.466717	3.12e-17	0.710453	1.63045e-178	8.54901e-176	increased lung adenoma incidence;increased lung tumor incidence;increased lung carcinoma incidence
IGSF3	X100154940_TGI_at	0.645597	2.69e-160	0.651794	3.96e-51	0.645597	5.16e-42	0.779193	4.56e-60	0.690551	2.53592e-163	9.97249e-161		?Lacrimal duct defect	LACRIMAL DUCT DEFECT;NOT PROVIDED;NOT SPECIFIED
PARD6B	X100140399_TGI_at	0.46458	4.78e-105	0.46458	1.37e-23	0.698885	1e-51	0.625117	8.06e-33	0.689663	1.11638e-162	3.51213e-160
AHCYL2	X100129169_TGI_at	0.407432	1.48e-82	0.407432	4.34e-18	0.66529	2.28e-45	0.551197	1.65e-24	0.683426	3.09052e-158	8.10231e-156
BTG3	X100308733_TGI_at	0.32158	5.94e-62	0.32158	1.36e-11	0.637822	9.34e-41	0.478215	4.16e-18	0.680398	3.97376e-156	8.9296e-154	increased lung adenoma incidence;increased lung tumor incidence;increased lung carcinoma incidence
PARD6B	X100309332_TGI_at	0.468493	6.31e-105	0.468493	5.26e-24	0.692311	2.06e-50	0.629041	2.52e-33	0.678591	6.96683e-155	1.36985e-152
FZD5	X100146319_TGI_at	0.371271	5.05e-73	0.371271	4.09e-15	0.538872	1.88e-27	0.667216	1.23e-38	0.675372	1.08063e-152	1.8887e-150			EXSTROPHY-EPISPADIAS COMPLEX
RAB11FIP1	X100154567_TGI_at	0.623095	2.86e-146	0.623095	1.17e-45	0.624124	1.26e-38	0.769657	8.88e-58	0.667962	8.92431e-148	1.40379e-145		;Blue cone monochromacy;Colorblindness, protan
	X100148542_TGI_at	0.425514	9.55e-98	0.425514	1.02e-19	0.55223	5.39e-29	0.775945	2.83e-59	0.660637	4.44408e-143	6.35504e-141
LMO7	X100302187_TGI_at	0.768509	1.6e-256	0.768509	3.02e-81	0.787528	9.16e-74	0.819561	3.4e-71	0.653409	1.35428e-138	1.77523e-136	increased lung adenocarcinoma incidence;abnormal lung epithelium morphology		NOT PROVIDED
SNX30	X100150216_TGI_at	0.472177	1.15e-111	0.472177	2.11e-24	0.691071	3.61e-50	0.676444	4.83e-40	0.648229	1.80151e-135	2.17982e-133
FAM176A	X100136826_TGI_at	0.575913	3.15e-126	0.575913	8.29e-38	0.614333	3.63e-37	0.732241	9.17e-50	0.647817	3.17231e-135	3.56432e-133
SFTA3	X100131278_TGI_at	0.527223	5.94e-118	0.527223	6.13e-31	0.643255	1.25e-41	0.711005	8.61e-46	0.644589	2.56186e-133	2.68654e-131
FREM2	X100130836_TGI_at	0.510182	4.97e-116	0.510182	8.7e-29	0.70268	1.69e-52	0.642945	3.58e-35	0.642891	2.51443e-132	2.472e-130	abnormal lung morphology	Fraser syndrome 2;Cryptophthalmos, unilateral or bilateral, isolated	FRASER SYNDROME 2;MALIGNANT TUMOR OF PROSTATE;CRYPTOPHTHALMOS SYNDROME;NOT PROVIDED;NOT SPECIFIED;CHILDHOOD-ONSET SCHIZOPHRENIA;CRYPTOPHTHALMOS, UNILATERAL OR BILATERAL, ISOLATED;CONGENITAL DIAPHRAGMATIC HERNIA;ABNORMALITY OF THE ANUS;AMBIGUOUS GENITALIA;CRYPTOPHTHALMOS;CRYPTOTIA;FINGER SYNDACTYLY;RENAL HYPOPLASIA/APLASIA;TOE SYNDACTYLY;UNILATERAL RENAL AGENESIS
ZNF385B	X100155615_TGI_at	0.40137	1.41e-80	0.40137	1.45e-17	0.561666	3.98e-30	0.67508	7.86e-40	0.638732	6.3142e-130	5.8425e-128			NOT PROVIDED
LNX2	X100141213_TGI_at	0.553178	9.81e-116	0.553178	1.85e-34	0.682368	1.71e-48	0.609516	6.97e-31	0.63734	3.92072e-129	3.42627e-127
MBIP	X100125801_TGI_at	0.457093	4.01e-99	0.457093	8.28e-23	0.656995	6.33e-44	0.647596	8.21e-36	0.636984	6.24892e-129	5.17345e-127			SEE CASES		MBIP
	X100148258_TGI_at	0.39465	1.71e-64	0.39465	5.38e-17	0.525696	5.37e-26	0.566936	4.17e-26	0.631771	5.23989e-126	4.12118e-124
	X100134482_TGI_at	0.383688	2.99e-63	0.383688	4.28e-16	0.556323	1.76e-29	0.528056	2.61e-22	0.630885	1.62149e-125	1.21458e-123
TAPT1	X100148479_TGI_at	0.320925	3.27e-67	0.320925	1.49e-11	0.579616	2.2e-32	0.624012	1.11e-32	0.629541	8.91323e-125	6.37296e-123		Osteochondrodysplasia, complex lethal, Symoens-Barnes-Gistelinck type	OSTEOCHONDRODYSPLASIA, COMPLEX LETHAL, SYMOENS-BARNES-GISTELINCK TYPE;NOT PROVIDED
MID1IP1	X100130363_TGI_at	0.320085	1.4e-47	0.320085	1.69e-11	0.397687	1.04e-14	0.599291	1.14e-29	0.617962	1.42899e-118	9.77307e-117
	X100123335_TGI_at	0.279873	4.92e-68	0.279873	4.25e-09	0.644902	6.71e-42	0.595293	3.3e-29	0.617135	3.8605e-118	2.53024e-116
CDKL2	X100158746_TGI_at	0.408806	3.92e-97	0.408806	3.29e-18	0.685197	4.95e-49	0.65176	2.15e-36	0.613923	1.7718e-116	1.11482e-114	abnormal spleen morphology			Tier 1
PFKFB2	X100150565_TGI_at	0.526244	8.43e-109	0.526244	8.22e-31	0.690501	4.67e-50	0.581214	1.25e-27	0.613138	4.47796e-116	2.70916e-114	decreased neutrophil cell number;increased lymphocyte cell number
ITGB6	X100123365_TGI_at	0.362884	1.32e-72	0.362884	1.78e-14	0.616918	1.51e-37	0.580159	1.63e-27	0.606534	9.71713e-113	5.66113e-111	abnormal lung morphology;overexpanded pulmonary alveoli;abnormal immune system physiology;lung inflammation;emphysema;respiratory system inflammation;absent Langerhans cell;decreased Langerhans cell number	Amelogenesis imperfecta, type IH	MALIGNANT TUMOR OF PROSTATE;AMELOGENESIS IMPERFECTA, TYPE IH;ADOLESCENT ALOPECIAM DENTOGINGIVAL ABNORMALITITES AND INTELLECTUAL DISABILITY;NOT SPECIFIED	Tier 1
ACADL	X100303002_TGI_at	0.683376	1.94e-169	0.683376	7.05e-58	0.691476	3.01e-50	0.73255	7.98e-50	0.606302	1.26751e-112	7.12067e-111			VERY LONG CHAIN ACYL-COA DEHYDROGENASE DEFICIENCY;NOT PROVIDED;NOT SPECIFIED
HSD17B6	X100309826_TGI_at	0.492388	2.52e-120	0.492388	1.15e-26	0.656125	8.92e-44	0.748622	4.25e-53	0.605779	2.30712e-112	1.25141e-110			NOT PROVIDED
FAM184A	X100159591_TGI_at	0.339135	1.51e-74	0.339135	9.11e-13	0.642647	1.56e-41	0.594157	4.45e-29	0.603401	3.4558e-111	1.81199e-109
LMO7	X100162729_TGI_at	0.778262	5.11e-263	0.778262	1.43e-84	0.783913	1.15e-72	0.827677	9e-74	0.60003	1.53013e-109	7.76416e-108	increased lung adenocarcinoma incidence;abnormal lung epithelium morphology		NOT PROVIDED
HSD17B6	X100149528_TGI_at	0.484576	9.62e-120	0.484576	8.99e-26	0.660259	1.73e-44	0.748971	3.59e-53	0.596163	1.11076e-107	5.46008e-106			NOT PROVIDED
CXADR	X100153057_TGI_at	0.647482	4.14e-178	0.714267	2.31e-65	0.647482	2.52e-42	0.771478	3.31e-58	0.594229	9.22859e-107	4.39896e-105	enlarged thymus;increased thymocyte number;hemothorax			Tier 3B	CXADR
JPH1	X100157014_TGI_at	0.698402	4.27e-189	0.698402	2.13e-61	0.737752	2.78e-60	0.744298	3.41e-52	0.592595	5.45028e-106	2.52156e-104		?Charcot-Marie-Tooth disease, axonal, autosomal dominant, type 2K	CHARCOT-MARIE-TOOTH DISEASE, AXONAL, AUTOSOMAL DOMINANT, TYPE 2K, MODIFIER OF
ATP11A	X100133606_TGI_at	0.560741	4.2e-122	0.560741	1.52e-35	0.689434	7.54e-50	0.635812	3.26e-34	0.592488	6.1257e-106	2.75306e-104	increased leukocyte cell number;increased monocyte cell number;abnormal thymus morphology;abnormal nasal cavity morphology;abnormal larynx morphology;increased effector memory CD4-positive, alpha-beta T cell number;increased Ly6C high monocyte number		NOT PROVIDED
HOPX	X100313543_TGI_at	0.499629	3.8e-97	0.499629	1.63e-27	0.558506	9.61e-30	0.693303	9.58e-43	0.592394	6.78156e-106	2.96316e-104	abnormal lung development;lung hemorrhage;abnormal type II pneumocyte morphology;decreased tidal volume;impaired lung alveolus development;increased surfactant secretion;abnormal lung-associated mesenchyme development;thick lung-associated mesenchyme		NOT SPECIFIED;NOT PROVIDED
AQP4	X100312054_TGI_at	0.632451	3.71e-157	0.632451	2.23e-47	0.722143	1.14e-56	0.705314	8.69e-45	0.591594	1.60858e-105	6.83864e-104	abnormal respiratory system physiology;abnormal microglial cell physiology;increased susceptibility to parasitic infection;increased susceptibility to parasitic infection induced morbidity/mortality		NOT SPECIFIED;INTELLECTUAL FUNCTIONING DISABILITY	Tier 3B
GPR98	X100138527_TGI_at	0.347276	2.28e-58	0.347276	2.45e-13	0.497093	4.78e-23	0.591859	8.13e-29	0.591461	1.85764e-105	7.68965e-104
MAL2	X100162748_TGI_at	0.485395	1.8e-86	0.485395	7.26e-26	0.580549	1.67e-32	0.599709	1.02e-29	0.589374	1.74606e-104	7.04245e-103			SEE CASES
SNX25	X100127537_TGI_at	0.564097	2.24e-136	0.564097	4.91e-36	0.714367	5.82e-55	0.690308	2.99e-42	0.588751	3.39636e-104	1.33562e-102
ACADL	X100144348_TGI_at	0.579343	1.49e-121	0.579343	2.46e-38	0.612232	7.34e-37	0.702566	2.6e-44	0.587237	1.69955e-103	6.52045e-102			VERY LONG CHAIN ACYL-COA DEHYDROGENASE DEFICIENCY;NOT PROVIDED;NOT SPECIFIED
FAM62C	X100128107_TGI_at	0.421123	7.65e-123	0.421123	2.59e-19	0.712635	1.37e-54	0.768051	2.1e-57	0.584835	2.14167e-102	8.02108e-101
NEDD4L	X100121791_TGI_at	0.629331	7.57e-176	0.629331	8.47e-47	0.680873	3.27e-48	0.829983	1.57e-74	0.58481	2.19659e-102	8.03542e-101	increased neutrophil cell number;abnormal lung morphology;lung inflammation;respiratory distress;abnormal pulmonary alveolus morphology;abnormal trachea morphology;abnormal tracheal ciliated epithelium morphology;pulmonary fibrosis;primary atelectasis;pulmonary epithelial necrosis;increased respiratory mucosa goblet cell number	Periventricular nodular heterotopia 7	NORMAL PREGNANCY;PERIVENTRICULAR NODULAR HETEROTOPIA 7;PERIVENTRICULAR NODULAR HETEROTOPIA WITH SYNDACTYLY, CLEFT PALATE AND DEVELOPMENTAL DELAY;NOT PROVIDED;DIURETICS RESPONSE - EFFICACY;HYDROCHLOROTHIAZIDE RESPONSE - EFFICACY;NOT SPECIFIED;PRIMARY DILATED CARDIOMYOPATHY
SCEL	X100151352_TGI_at	0.654691	6.01e-165	0.66762	2.09e-54	0.654691	1.56e-43	0.771616	3.07e-58	0.581842	4.86113e-101	1.73786e-99
	X100312742_TGI_at	0.606584	2.48e-165	0.606584	9.22e-43	0.719416	4.59e-56	0.779306	4.28e-60	0.581769	5.24518e-101	1.83348e-99
	X100158951_TGI_at	0.418161	3.49e-101	0.418161	4.82e-19	0.673066	9.13e-47	0.687688	7.98e-42	0.581307	8.46592e-101	2.89498e-99
EPB41L5	X100148535_TGI_at	0.689799	9.63e-179	0.689799	2.34e-59	0.707225	1.92e-53	0.748062	5.58e-53	0.580024	3.18383e-100	1.06557e-98
	X100306486_TGI_at	0.431333	7.15e-111	0.431333	2.91e-20	0.712169	1.73e-54	0.688807	5.25e-42	0.576709	9.44662e-99	3.09574e-97
STX11	X100312322_TGI_at	0.437819	1.22e-83	0.437819	6.96e-21	0.689582	7.05e-50	0.473656	9.33e-18	0.57667	9.82534e-99	3.15414e-97	decreased leukocyte cell number;decreased neutrophil cell number;increased susceptibility to viral infection;abnormal cell-mediated immunity;abnormal neutrophil physiology;abnormal cytokine secretion;abnormal lymphocyte physiology;impaired natural killer cell mediated cytotoxicity;abnormal cytotoxic T cell physiology;decreased cytotoxic T cell cytolysis;increased circulating tumor necrosis factor…	Hemophagocytic lymphohistiocytosis, familial, 4	HEMOPHAGOCYTIC LYMPHOHISTIOCYTOSIS, FAMILIAL, 4;FAMILIAL HEMOPHAGOCYTIC LYMPHOHISTIOCYTOSIS;NOT SPECIFIED;NOT PROVIDED
HOPX	X100125037_TGI_at	0.564652	4.45e-112	0.564652	4.07e-36	0.579181	2.51e-32	0.695036	4.93e-43	0.575744	2.51272e-98	7.90501e-97	abnormal lung development;lung hemorrhage;abnormal type II pneumocyte morphology;decreased tidal volume;impaired lung alveolus development;increased surfactant secretion;abnormal lung-associated mesenchyme development;thick lung-associated mesenchyme		NOT SPECIFIED;NOT PROVIDED
STX11	X100158303_TGI_at	0.448571	6.42e-84	0.448571	6.09e-22	0.678648	8.54e-48	0.479899	3.07e-18	0.57548	3.28106e-98	1.01198e-96	decreased leukocyte cell number;decreased neutrophil cell number;increased susceptibility to viral infection;abnormal cell-mediated immunity;abnormal neutrophil physiology;abnormal cytokine secretion;abnormal lymphocyte physiology;impaired natural killer cell mediated cytotoxicity;abnormal cytotoxic T cell physiology;decreased cytotoxic T cell cytolysis;increased circulating tumor necrosis factor…	Hemophagocytic lymphohistiocytosis, familial, 4	HEMOPHAGOCYTIC LYMPHOHISTIOCYTOSIS, FAMILIAL, 4;FAMILIAL HEMOPHAGOCYTIC LYMPHOHISTIOCYTOSIS;NOT SPECIFIED;NOT PROVIDED
	X100306778_TGI_at	0.687862	1.58e-178	0.704528	6.73e-63	0.687862	1.52e-49	0.747236	8.33e-53	0.574231	1.15673e-97	3.49912e-96
FLRT3	X100142935_TGI_at	0.203723	4.25e-46	0.203723	1.65e-05	0.534128	6.4e-27	0.570148	1.92e-26	0.571454	1.86066e-96	5.5223e-95		Hypogonadotropic hypogonadism 21 with anosmia	HYPOGONADOTROPIC HYPOGONADISM 21 WITH ANOSMIA, SUSCEPTIBILITY TO;HYPOGONADOTROPIC HYPOGONADISM 21 WITH OR WITHOUT ANOSMIA
TACSTD1	X100155421_TGI_at	0.425213	4.96e-72	0.564136	4.84e-36	0.425213	9.47e-17	0.507358	1.76e-20	0.568571	3.22436e-95	9.39243e-94
SCN1A	X100134154_TGI_at	0.417949	1.86e-70	0.417949	5.04e-19	0.585835	3.37e-33	0.523307	7.03e-22	0.568258	4.38636e-95	1.2545e-93	apnea	Febrile seizures, familial, 3A;Epileptic encephalopathy, early infantile, 6 (Dravet syndrome);Epilepsy, generalized, with febrile seizures plus, type 2;Migraine, familial hemiplegic, 3;Neutropenia, severe congenital 1, autosomal dominant;Neutropenia, cyclic	GENERALIZED EPILEPSY WITH FEBRILE SEIZURES PLUS, TYPE 2;SEVERE MYOCLONIC EPILEPSY IN INFANCY;NOT PROVIDED;EARLY INFANTILE EPILEPTIC ENCEPHALOPATHY;GENERALIZED EPILEPSY WITH FEBRILE SEIZURES PLUS, TYPE 1;HISTORY OF NEURODEVELOPMENTAL DISORDER;FAMILIAL HEMIPLEGIC MIGRAINE TYPE 3;FEBRILE SEIZURES, FAMILIAL, 3A;ANTIEPILEPTICS RESPONSE - EFFICACY;CARBAMAZEPINE RESPONSE - DOSAGE;CARBAMAZEPINE RESPONSE …	Tier 1
LAMP3	X100155497_TGI_at	0.324132	7.46e-53	0.324132	9.26e-12	0.527035	3.85e-26	0.516218	3e-21	0.568221	4.55025e-95	1.27813e-93			NOT PROVIDED	Tier 3A
ATP11A	X100149169_TGI_at	0.341508	3.98e-38	0.341508	6.24e-13	0.372158	5.62e-13	0.455697	2.01e-16	0.568049	5.38853e-95	1.48705e-93	increased leukocyte cell number;increased monocyte cell number;abnormal thymus morphology;abnormal nasal cavity morphology;abnormal larynx morphology;increased effector memory CD4-positive, alpha-beta T cell number;increased Ly6C high monocyte number		NOT PROVIDED
NEDD9	X100144253_TGI_at	0.514473	3.49e-104	0.514473	2.57e-29	0.595438	1.72e-34	0.687491	8.59e-42	0.567942	5.98558e-95	1.62333e-93	spleen hypoplasia;increased susceptibility to viral infection;abnormal T cell physiology;abnormal B cell number;abnormal leukocyte migration;decreased lymphocyte cell number;lymph node hypoplasia;decreased B-1a cell number;decreased B-1b cell number;increased follicular B cell number;decreased marginal zone B cell number;abnormal follicular B cell physiology
LRRK2	X100300827_TGI_at	0.477303	1.55e-89	0.477303	5.81e-25	0.659407	2.43e-44	0.528279	2.49e-22	0.564232	2.21956e-93	5.91757e-92	kidney inflammation;abnormal type II pneumocyte morphology;microgliosis	Parkinson disease 8	PARKINSON DISEASE 8, AUTOSOMAL DOMINANT;INBORN GENETIC DISEASES;NOT PROVIDED;NOT SPECIFIED;PARKINSON DISEASE, LATE-ONSET;SEE CASES;PARKINSON DISEASE, DOMINANT;BRAIN ATROPHY;FRONTOTEMPORAL DEMENTIA;PARKINSONISM;RIGIDITY	Tier 1
	X100135732_TGI_at	0.621271	4.57e-139	0.621271	2.49e-45	0.663712	4.32e-45	0.693665	8.34e-43	0.563249	5.73201e-93	1.50274e-91
AQP4	X100134793_TGI_at	0.602062	1.78e-140	0.602062	5.36e-42	0.685185	4.98e-49	0.702437	2.74e-44	0.559118	2.96904e-91	7.65624e-90	abnormal respiratory system physiology;abnormal microglial cell physiology;increased susceptibility to parasitic infection;increased susceptibility to parasitic infection induced morbidity/mortality		NOT SPECIFIED;INTELLECTUAL FUNCTIONING DISABILITY	Tier 3B
GPR133	X100135425_TGI_at	0.628661	1.2e-158	0.628661	1.13e-46	0.707264	1.89e-53	0.737103	9.97e-51	0.557821	1.01167e-90	2.5667e-89
SCEL	X100309412_TGI_at	0.784466	2.88e-275	0.805075	1.19e-94	0.784466	7.83e-73	0.820031	2.43e-71	0.557561	1.29227e-90	3.22657e-89
DLC1	X100305670_TGI_at	0.496754	6.43e-127	0.496754	3.56e-27	0.637621	1.01e-40	0.793786	8.42e-64	0.554324	2.6742e-89	6.57268e-88		;Colorectal cancer, somatic	CARCINOMA OF COLON;SEE CASES;NOT SPECIFIED;NOT PROVIDED;NEURAL TUBE DEFECT;PRIMARY AMENORRHEA		DLC1
EMP2	X100162367_TGI_at	0.734319	5.91e-305	0.825487	1.91e-103	0.734319	1.82e-59	0.894204	8.74e-102	0.554232	2.91418e-89	7.05232e-88	increased leukocyte cell number;increased uterine NK cell number	Nephrotic syndrome, type 10	NEPHROTIC SYNDROME, TYPE 10;NOT SPECIFIED;NOT PROVIDED		EMP2
LAMA3	X100156250_TGI_at	0.611529	3.54e-225	0.788788	2.37e-88	0.611529	9.29e-37	0.849855	1.46e-81	0.553731	4.63881e-89	1.10558e-87	lung inflammation;skin inflammation;abnormal chemokine level;abnormal tumor necrosis factor level;decreased airway resistance;abnormal lung hysteresivity;abnormal alveolar macrophage physiology;increased alveolar macrophage number	Cardiomyopathy, dilated, 1JJ;Laryngoonychocutaneous syndrome;Epidermolysis bullosa, junctional, Herlitz type;Epidermolysis bullosa, generalized atrophic benign	JUNCTIONAL EPIDERMOLYSIS BULLOSA GRAVIS OF HERLITZ;ADULT JUNCTIONAL EPIDERMOLYSIS BULLOSA;LARYNGOONYCHOCUTANEOUS SYNDROME;NOT PROVIDED;NOT SPECIFIED;EPIDERMOLYSIS BULLOSA, JUNCTIONAL;LAMA3-RELATED DISORDERS;IDIOPATHIC FIBROSING ALVEOLITIS, CHRONIC FORM	Tier 1
AQP4	X100311232_TGI_at	0.342869	7.75e-78	0.342869	5.01e-13	0.644161	8.86e-42	0.619825	3.76e-32	0.553078	8.49996e-89	1.99559e-87	abnormal respiratory system physiology;abnormal microglial cell physiology;increased susceptibility to parasitic infection;increased susceptibility to parasitic infection induced morbidity/mortality		NOT SPECIFIED;INTELLECTUAL FUNCTIONING DISABILITY	Tier 3B
RNF128	X100127458_TGI_at	0.710705	3.26e-268	0.840486	1.13e-110	0.710705	3.54e-54	0.811377	1e-68	0.549618	2.04521e-87	4.73104e-86	enlarged spleen;lung inflammation;abnormal macrophage physiology;increased IgM level;increased anti-double stranded DNA antibody level;increased susceptibility to experimental autoimmune encephalomyelitis;abnormal regulatory T cell physiology;abnormal immune tolerance;decreased T cell proliferation;increased T cell proliferation;abnormal CD4-positive, alpha-beta T cell physiology;CNS inflammation…		NOT PROVIDED
DLC1	X100122970_TGI_at	0.504187	7.84e-127	0.504187	4.66e-28	0.609146	2.05e-36	0.809061	4.77e-68	0.548947	3.7714e-87	8.59769e-86		;Colorectal cancer, somatic	CARCINOMA OF COLON;SEE CASES;NOT SPECIFIED;NOT PROVIDED;NEURAL TUBE DEFECT;PRIMARY AMENORRHEA		DLC1
C7orf23	X100136658_TGI_at	0.517788	1.47e-104	0.517788	9.87e-30	0.682137	1.89e-48	0.57103	1.55e-26	0.547438	1.48509e-86	3.33721e-85
SC4MOL	X100137929_TGI_at	0.253174	9.4e-43	0.253174	1.06e-07	0.443006	3.58e-18	0.569126	2.46e-26	0.547165	1.90185e-86	4.21353e-85
HMGCR	X100312911_TGI_at	0.242588	3.9e-59	0.242588	3.43e-07	0.624408	1.14e-38	0.569377	2.32e-26	0.545919	5.85284e-86	1.27868e-84		Statins, attenuated cholesterol lowering by;Low density lipoprotein cholesterol level QTL 3	STATINS, ATTENUATED CHOLESTEROL LOWERING BY;LOW DENSITY LIPOPROTEIN CHOLESTEROL LEVEL QUANTITATIVE TRAIT LOCUS 3;HMG COA REDUCTASE INHIBITORS RESPONSE - EFFICACY;PRAVASTATIN RESPONSE - EFFICACY;SIMVASTATIN RESPONSE - EFFICACY	Tier 1
NEBL	X100159445_TGI_at	0.763591	2.17e-269	0.763591	1.24e-79	0.795661	2.58e-76	0.849476	2.03e-81	0.544684	1.77522e-85	3.82524e-84			CARDIOVASCULAR PHENOTYPE;NOT SPECIFIED;PRIMARY DILATED CARDIOMYOPATHY;NOT PROVIDED;CARDIOMYOPATHY;SEE CASES;PRIMARY FAMILIAL HYPERTROPHIC CARDIOMYOPATHY;SUDDEN CARDIAC DEATH;WOLFF-PARKINSON-WHITE PATTERN
EPB41L5	X100312456_TGI_at	0.801131	0	0.801131	4.5e-93	0.835614	8.96e-91	0.846946	1.8e-80	0.543751	4.08626e-85	8.68606e-84
HMGCR	X100159815_TGI_at	0.302662	5.27e-70	0.302662	2.06e-10	0.654418	1.74e-43	0.574523	6.6e-27	0.543374	5.72333e-85	1.20037e-83		Statins, attenuated cholesterol lowering by;Low density lipoprotein cholesterol level QTL 3	STATINS, ATTENUATED CHOLESTEROL LOWERING BY;LOW DENSITY LIPOPROTEIN CHOLESTEROL LEVEL QUANTITATIVE TRAIT LOCUS 3;HMG COA REDUCTASE INHIBITORS RESPONSE - EFFICACY;PRAVASTATIN RESPONSE - EFFICACY;SIMVASTATIN RESPONSE - EFFICACY	Tier 1
SLCO4C1	X100133722_TGI_at	0.568715	1.05e-129	0.568715	1.02e-36	0.720994	2.05e-56	0.629757	2.03e-33	0.539414	1.90026e-83	3.93304e-82			NOT PROVIDED	Tier 1
C14orf147	X100150270_TGI_at	0.383259	3.01e-50	0.383259	4.64e-16	0.392858	2.28e-14	0.557245	4.1e-25	0.538732	3.45574e-83	7.05958e-82
UNC13B	X100131606_TGI_at	0.369514	2.15e-80	0.369514	5.58e-15	0.551978	5.77e-29	0.715932	1.11e-46	0.5366	2.21963e-82	4.47625e-81
PTPN13	X100128190_TGI_at	0.567806	2.88e-121	0.567806	1.39e-36	0.632939	5.52e-40	0.693209	9.93e-43	0.535726	4.73437e-82	9.36601e-81	decreased susceptibility to bacterial infection;abnormal cytokine secretion;abnormal CD4-positive, alpha-beta T cell physiology;increased T-helper 2 cell number		SEE CASES;NOT PROVIDED	Tier 2
ATP13A4	X100138644_TGI_at	0.334064	7.48e-71	0.334064	2.02e-12	0.558385	9.94e-30	0.66791	9.66e-39	0.535719	4.76338e-82	9.36601e-81			NOT PROVIDED
CLDN18	X100123254_TGI_at	0.592105	4.64e-152	0.661874	3.41e-53	0.592105	4.88e-34	0.776747	1.81e-59	0.534878	9.84681e-82	1.91223e-80	abnormal lung morphology;increased osteoclast cell number;impaired lung alveolus development;abnormal osteoclast differentiation;increased type II pneumocyte number;abnormal pulmonary alveolus epithelium morphology;abnormal pulmonary alveolar system morphology			Tier 1
GPR116	X100122351_TGI_at	0.568998	4.34e-150	0.568998	9.21e-37	0.695675	4.43e-51	0.777672	1.08e-59	0.533978	2.13901e-81	4.10325e-80
SHANK2	X100134937_TGI_at	0.592216	1.37e-114	0.592216	2.25e-40	0.610001	1.54e-36	0.639261	1.13e-34	0.53252	7.46271e-81	1.41432e-79		Autism susceptibility 17	NOT SPECIFIED;NOT PROVIDED;AUTISM 17;AUTISTIC DISORDER OF CHILDHOOD ONSET;AUTISM SPECTRUM DISORDER;INTELLECTUAL DISABILITY;SEE CASES;INBORN GENETIC DISEASES;SCHIZOPHRENIA
TMEM87A	X100302211_TGI_at	0.520874	2.29e-112	0.520874	4.02e-30	0.678698	8.36e-48	0.63617	2.92e-34	0.532144	1.02949e-80	1.92785e-79
GPR98	X100312615_TGI_at	0.335388	7.25e-53	0.335388	1.64e-12	0.471478	1.25e-20	0.56917	2.43e-26	0.529293	1.15897e-79	2.14478e-78
TMEM30B	X100309619_TGI_at	0.431777	5.93e-66	0.556948	5.36e-35	0.431777	2.89e-17	0.43578	4.94e-15	0.528641	2.00857e-79	3.67382e-78
PDZD2	X100127023_TGI_at	0.882538	0	0.915723	1.48e-163	0.882538	9.5e-114	0.898197	4.89e-104	0.528341	2.58442e-79	4.67276e-78			NOT SPECIFIED	Tier 3A
USP13	X100133408_TGI_at	0.214448	4.96e-38	0.214448	6.08e-06	0.523275	9.79e-26	0.444249	1.3e-15	0.528037	3.33701e-79	5.96491e-78
CLDN18	X100135510_TGI_at	0.546447	6.2e-116	0.546447	1.62e-33	0.620884	3.88e-38	0.699574	8.47e-44	0.526766	9.68932e-79	1.71251e-77	abnormal lung morphology;increased osteoclast cell number;impaired lung alveolus development;abnormal osteoclast differentiation;increased type II pneumocyte number;abnormal pulmonary alveolus epithelium morphology;abnormal pulmonary alveolar system morphology			Tier 1
IFT57	X100159921_TGI_at	0.255632	5.73e-55	0.255632	7.97e-08	0.514779	7.74e-25	0.640965	6.65e-35	0.52593	1.94841e-78	3.40538e-77		?Orofaciodigital syndrome XVIII	OROFACIODIGITAL SYNDROME XVIII
GPR116	X100311036_TGI_at	0.549729	7.49e-149	0.549729	5.65e-34	0.695723	4.34e-51	0.79075	5.33e-63	0.52529	3.3175e-78	5.73454e-77
LMO7	X100158690_TGI_at	0.52302	9.61e-135	0.52302	2.14e-30	0.711478	2.43e-54	0.733647	4.85e-50	0.524287	7.63189e-78	1.30489e-76	increased lung adenocarcinoma incidence;abnormal lung epithelium morphology		NOT PROVIDED
FNIP2	X100307010_TGI_at	0.443872	7.43e-124	0.61999	4.23e-45	0.7419	2.76e-61	0.443872	1.38e-15	0.522877	2.44649e-77	4.13798e-76			NOT PROVIDED
EMP2	X100123005_TGI_at	0.578149	1.55e-149	0.580635	1.55e-38	0.578149	3.41e-32	0.851896	2.42e-82	0.522662	2.92196e-77	4.88962e-76	increased leukocyte cell number;increased uterine NK cell number	Nephrotic syndrome, type 10	NEPHROTIC SYNDROME, TYPE 10;NOT SPECIFIED;NOT PROVIDED		EMP2
MGST1	X100147839_TGI_at	0.200535	5.34e-25	0.200535	2.21e-05	0.430434	3.69e-17	0.324513	9.19e-09	0.522245	4.11564e-77	6.81463e-76			SEE CASES;NOT PROVIDED	Tier 1
PIP5K1B	X100125977_TGI_at	0.578222	2.5e-125	0.605674	1.32e-42	0.578222	3.34e-32	0.724845	2.44e-48	0.521991	5.07147e-77	8.30982e-76	abnormal mast cell physiology;increased susceptibility to type I hypersensitivity reaction
HMGCR	X100303573_TGI_at	0.273326	9.19e-59	0.273326	9.65e-09	0.609071	2.1e-36	0.548428	3.08e-24	0.521693	6.47667e-77	1.05029e-75		Statins, attenuated cholesterol lowering by;Low density lipoprotein cholesterol level QTL 3	STATINS, ATTENUATED CHOLESTEROL LOWERING BY;LOW DENSITY LIPOPROTEIN CHOLESTEROL LEVEL QUANTITATIVE TRAIT LOCUS 3;HMG COA REDUCTASE INHIBITORS RESPONSE - EFFICACY;PRAVASTATIN RESPONSE - EFFICACY;SIMVASTATIN RESPONSE - EFFICACY	Tier 1
WWC3	X100152072_TGI_at	0.453901	2.06e-73	0.453901	1.76e-22	0.456172	2.79e-19	0.655789	5.75e-37	0.519732	3.21895e-76	5.16674e-75			SEE CASES;MALIGNANT TUMOR OF PROSTATE		WWC3
LRRC36	X100123024_TGI_at	0.500631	5.59e-100	0.500631	1.24e-27	0.581807	1.14e-32	0.688828	5.21e-42	0.516208	5.56882e-75	8.84823e-74
SLAIN1	X100305106_TGI_at	0.552299	6.43e-117	0.604094	2.44e-42	0.670205	3.02e-46	0.552299	1.28e-24	0.515515	9.70722e-75	1.52695e-73			NOT PROVIDED
C12orf49	X100128653_TGI_at	0.390754	9.91e-69	0.390754	1.14e-16	0.536982	3.07e-27	0.605014	2.41e-30	0.514378	2.41085e-74	3.75473e-73
SLC39A8	X100140674_TGI_at	0.541615	6.7e-98	0.541615	7.47e-33	0.550821	7.9e-29	0.653242	1.33e-36	0.513211	6.10685e-74	9.41773e-73		Congenital disorder of glycosylation, type IIn	CONGENITAL DISORDER OF GLYCOSYLATION, TYPE IIN;NOT PROVIDED		SLC39A8
EMP2	X100309911_TGI_at	0.501776	1.56e-196	0.733134	1.92e-70	0.501776	1.64e-23	0.890325	1.11e-99	0.513056	6.90443e-74	1.05443e-72	increased leukocyte cell number;increased uterine NK cell number	Nephrotic syndrome, type 10	NEPHROTIC SYNDROME, TYPE 10;NOT SPECIFIED;NOT PROVIDED		EMP2
SPAG9	X100144803_TGI_at	0.272193	6.96e-42	0.272193	1.11e-08	0.547765	1.8e-28	0.390105	3.61e-12	0.512948	7.52192e-74	1.13769e-72		Erythrokeratodermia variabilis et progressiva 3;Syndactyly, type III;Craniometaphyseal dysplasia, autosomal recessive;Palmoplantar keratoderma with congenital alopecia;Atrioventricular septal defect 3;Oculodentodigital dysplasia, autosomal recessive;Oculodentodigital dysplasia;Hypoplastic left heart syndrome 1;
WWC2	X100306067_TGI_at	0.876092	0	0.876092	2.55e-131	0.902826	5.75e-127	0.882976	6.62e-96	0.511812	1.8498e-73	2.77118e-72			LONG QT SYNDROME;NOT PROVIDED
MAGI3	X100131082_TGI_at	0.624263	5.38e-168	0.624263	7.18e-46	0.736248	6.37e-60	0.751495	1.04e-53	0.511517	2.3354e-73	3.46565e-72
	X100141495_TGI_at	0.257196	1.17e-64	0.440861	3.52e-21	0.257196	7.17e-07	0.747945	5.91e-53	0.509817	8.90157e-73	1.30861e-71
CD55	X100137374_TGI_at	0.524213	6.29e-100	0.524213	1.5e-30	0.624944	9.46e-39	0.605758	1.97e-30	0.507198	6.87522e-72	1.00136e-70	abnormal complement pathway;impaired complement alternative pathway;impaired complement classical pathway;myositis;increased susceptibility to experimental autoimmune myasthenia gravis	Blood group Cromer;Complement hyperactivation, angiopathic thrombosis, and protein-losing enteropathy	CROMER BLOOD GROUP SYSTEM;PROTEIN-LOSING ENTEROPATHY;CROMER BLOOD GROUP SYSTEM, DR(A-) PHENOTYPE;NOT PROVIDED	Tier 1
	X100136746_TGI_at	0.310012	1.05e-29	0.310012	7.32e-11	0.367479	1.12e-12	0.344565	1.01e-09	0.506793	9.41399e-72	1.35855e-70
LHFPL3	X100134324_TGI_at	0.205708	3.67e-42	0.205708	1.38e-05	0.519599	2.41e-25	0.529323	1.99e-22	0.503947	8.45886e-71	1.20962e-69			NOT PROVIDED
STX3	X100155054_TGI_at	0.563325	2.19e-127	0.563325	6.37e-36	0.739988	8.06e-61	0.587496	2.52e-28	0.503236	1.45859e-70	2.06699e-69			NOT PROVIDED
ZBTB43	X100125331_TGI_at	0.21415	6.31e-26	0.21415	6.26e-06	0.478339	2.94e-21	0.253707	6.78e-06	0.499727	2.10182e-69	2.95192e-68
TOX	X100302286_TGI_at	0.350362	6.13e-43	0.350362	1.48e-13	0.433878	1.97e-17	0.448254	6.82e-16	0.499281	2.94298e-69	4.09673e-68	abnormal spleen morphology;arrested T cell differentiation;abnormal positive T cell selection;abnormal CD8-positive, alpha beta T cell morphology;decreased T cell number;decreased cytotoxic T cell cytolysis;abnormal T cell number;decreased NK T cell number;decreased NK cell number;decreased CD4-positive, alpha beta T cell number;abnormal CD4-positive T cell differentiation;abnormal CD8-positive, …
GPR116	X100308269_TGI_at	0.696257	1.35e-211	0.696257	6.97e-61	0.797668	5.81e-77	0.757661	4.74e-55	0.498816	4.17715e-69	5.76374e-68
CXADR	X100313764_TGI_at	0.597792	4.74e-120	0.628626	1.14e-46	0.597792	8.15e-35	0.635893	3.18e-34	0.498554	5.0883e-69	6.95991e-68	enlarged thymus;increased thymocyte number;hemothorax			Tier 3B	CXADR
MPP7	X100150920_TGI_at	0.487575	1.03e-90	0.517464	1.08e-29	0.650988	6.59e-43	0.487575	7.6e-19	0.495269	5.92778e-68	8.03828e-67			NOT PROVIDED
FEM1C	X100150193_TGI_at	0.367741	1.85e-59	0.367741	7.63e-15	0.581213	1.37e-32	0.46622	3.4e-17	0.492377	5.02133e-67	6.75089e-66
NECAB1	X100139261_TGI_at	0.658706	1.28e-167	0.702086	2.7e-62	0.716084	2.47e-55	0.658706	2.19e-37	0.491963	6.80246e-67	9.06803e-66
MPP7	X100134980_TGI_at	0.532681	5.46e-104	0.532681	1.18e-31	0.670672	2.48e-46	0.560799	1.79e-25	0.491094	1.28582e-66	1.68724e-65			NOT PROVIDED
SFTA1P	X100154926_TGI_at	0.262761	1.6e-54	0.262761	3.47e-08	0.435766	1.39e-17	0.702191	3.02e-44	0.491092	1.28715e-66	1.68724e-65
FAM177A1	X100160852_TGI_at	0.461264	9.48e-84	0.461264	3.06e-23	0.601709	2.33e-35	0.580555	1.47e-27	0.489901	3.06991e-66	3.99088e-65			DOLICHOCEPHALY;INTELLECTUAL DISABILITY;MACROCEPHALUS;MILD OBESITY
CLIC5	X100143982_TGI_at	0.725622	3.34e-237	0.774928	2.05e-83	0.725622	1.88e-57	0.818459	7.43e-71	0.489768	3.38296e-66	4.3618e-65	decreased neutrophil cell number;decreased monocyte cell number;abnormal pulmonary alveolus morphology;decreased eosinophil cell number	?Deafness, autosomal recessive 103;?Deafness, autosomal recessive 102	DEAFNESS, AUTOSOMAL RECESSIVE 103;NOT PROVIDED;NOT SPECIFIED
CRLS1	X100140880_TGI_at	0.382335	2.15e-92	0.382335	5.5e-16	0.637071	1.23e-40	0.705045	9.68e-45	0.489568	3.9135e-66	5.00483e-65	increased monocyte cell number;increased B cell number;increased NK cell number;increased mature B cell number;increased Ly6C low monocyte number
GPM6A	X100311400_TGI_at	0.835751	0	0.882297	1.43e-135	0.845274	7.3e-95	0.835751	1.79e-76	0.488511	8.4276e-66	1.06908e-64			NOT PROVIDED	Tier 3A
	X100147275_TGI_at	0.344861	2.62e-53	0.344861	3.63e-13	0.524822	6.67e-26	0.495941	1.59e-19	0.487698	1.51643e-65	1.90827e-64
TACSTD1	X100302930_TGI_at	0.343824	9.09e-54	0.492014	1.27e-26	0.343824	3.17e-11	0.492781	2.89e-19	0.486597	3.35302e-65	4.18596e-64
FAM152A	X100145519_TGI_at	0.593472	1.8e-153	0.593472	1.4e-40	0.730598	1.35e-58	0.726355	1.26e-48	0.483803	2.47484e-64	3.0653e-63
NEBL	X100136489_TGI_at	0.755389	4.42e-258	0.792839	7.25e-90	0.755389	1.1e-64	0.82294	2.98e-72	0.483173	3.87456e-64	4.76147e-63			CARDIOVASCULAR PHENOTYPE;NOT SPECIFIED;PRIMARY DILATED CARDIOMYOPATHY;NOT PROVIDED;CARDIOMYOPATHY;SEE CASES;PRIMARY FAMILIAL HYPERTROPHIC CARDIOMYOPATHY;SUDDEN CARDIAC DEATH;WOLFF-PARKINSON-WHITE PATTERN
CECR2	X100155219_TGI_at	0.426675	2.47e-85	0.426675	7.96e-20	0.525977	5.01e-26	0.718655	3.52e-47	0.480848	2.00384e-63	2.44344e-62	enlarged lymph nodes
GPR116	X100124621_TGI_at	0.703999	6.7e-203	0.703999	9.11e-63	0.751522	1.09e-63	0.775524	3.57e-59	0.480326	2.89358e-63	3.50123e-62
SLAIN1	X100147124_TGI_at	0.554641	9.88e-109	0.589375	6.44e-40	0.640068	4.08e-41	0.554641	7.49e-25	0.478392	1.12063e-62	1.34561e-61			NOT PROVIDED
ANXA3	X100148927_TGI_at	0.83035	0	0.852326	6.29e-117	0.83035	1.17e-88	0.859712	1.93e-85	0.477232	2.51148e-62	2.99285e-61
CXADR	X100145100_TGI_at	0.583921	3.55e-136	0.583921	4.74e-39	0.672594	1.11e-46	0.716658	8.19e-47	0.477121	2.71392e-62	3.20977e-61	enlarged thymus;increased thymocyte number;hemothorax			Tier 3B	CXADR
CNTN6	X100151044_TGI_at	0.685156	9.15e-202	0.685156	2.77e-58	0.708773	9.09e-54	0.835079	3.04e-76	0.476163	5.26983e-62	6.18616e-61			SEE CASES;NOT SPECIFIED;AUTISTIC BEHAVIOR;NOT PROVIDED
IDI1	X100308327_TGI_at	0.440076	4.86e-83	0.440076	4.2e-21	0.644803	6.96e-42	0.541474	1.45e-23	0.475077	1.11533e-61	1.29957e-60
MTRR	X100308573_TGI_at	0.245519	6.22e-32	0.245519	2.49e-07	0.473078	8.93e-21	0.350943	4.83e-10	0.474913	1.24899e-61	1.4446e-60		Neural tube defects, folate-sensitive, susceptibility to;Homocystinuria-megaloblastic anemia, cbl E type	DISORDERS OF INTRACELLULAR COBALAMIN METABOLISM;DOWN SYNDROME, SUSCEPTIBILITY TO;GASTROINTESTINAL STROMA TUMOR;NEURAL TUBE DEFECTS, FOLATE-SENSITIVE, SUSCEPTIBILITY TO;METHOTREXATE RESPONSE - TOXICITY/ADR;NOT SPECIFIED;HOMOCYSTINURIA-MEGALOBLASTIC ANEMIA DUE TO DEFECT IN COBALAMIN METABOLISM, CBLE COMPLEMENTATION TYPE;INBORN GENETIC DISEASES;NOT PROVIDED
SC4MOL	X100302490_TGI_at	0.288687	1.34e-46	0.288687	1.36e-09	0.5013	1.83e-23	0.509517	1.15e-20	0.47438	1.80181e-61	2.0688e-60
DAPK2	X100157016_TGI_at	0.359877	2.44e-60	0.359877	2.98e-14	0.370208	7.52e-13	0.713797	2.71e-46	0.472467	6.68191e-61	7.61641e-60				Tier 1
SLC1A1	X100302758_TGI_at	0.753085	3.34e-268	0.753085	2.6e-76	0.832049	2.48e-89	0.816407	3.15e-70	0.470446	2.63963e-60	2.98715e-59		?Schizophrenia susceptibility 18;Dicarboxylic aminoaciduria	SCHIZOPHRENIA 18;DICARBOXYLIC AMINOACIDURIA;NOT SPECIFIED;CEREBRAL VISUAL IMPAIRMENT AND INTELLECTUAL DISABILITY;SEE CASES;NOT PROVIDED	Tier 1
CNTN6	X100309564_TGI_at	0.670013	7.15e-200	0.670013	6.4e-55	0.718221	8.42e-56	0.836474	1.01e-76	0.470067	3.41171e-60	3.8333e-59			SEE CASES;NOT SPECIFIED;AUTISTIC BEHAVIOR;NOT PROVIDED
KIAA0182	X100132621_TGI_at	0.667163	1.32e-179	0.667163	2.61e-54	0.74977	3.04e-63	0.730822	1.74e-49	0.469626	4.59618e-60	5.12751e-59
NEBL	X100303990_TGI_at	0.739603	1.74e-232	0.739603	2.75e-72	0.777446	9.39e-71	0.799212	2.88e-65	0.468966	7.17042e-60	7.94301e-59			CARDIOVASCULAR PHENOTYPE;NOT SPECIFIED;PRIMARY DILATED CARDIOMYOPATHY;NOT PROVIDED;CARDIOMYOPATHY;SEE CASES;PRIMARY FAMILIAL HYPERTROPHIC CARDIOMYOPATHY;SUDDEN CARDIAC DEATH;WOLFF-PARKINSON-WHITE PATTERN
L3MBTL4	X100149558_TGI_at	0.615313	2.15e-141	0.615313	2.85e-44	0.732979	3.77e-59	0.617725	6.88e-32	0.468026	1.34917e-59	1.48409e-58
PPP4R4	X100148866_TGI_at	0.264282	1.76e-41	0.386832	2.38e-16	0.499409	2.83e-23	0.264282	2.83e-06	0.464161	1.77302e-58	1.93678e-57
RP11-35N6.1	X100127370_TGI_at	0.241372	2.19e-53	0.241372	3.91e-07	0.569376	4.44e-31	0.575455	5.24e-27	0.463295	3.14318e-58	3.40981e-57
CLIC5	X100152623_TGI_at	0.423805	2.86e-85	0.423805	1.47e-19	0.539512	1.59e-27	0.709064	1.91e-45	0.46262	4.9034e-58	5.28291e-57	decreased neutrophil cell number;decreased monocyte cell number;abnormal pulmonary alveolus morphology;decreased eosinophil cell number	?Deafness, autosomal recessive 103;?Deafness, autosomal recessive 102	DEAFNESS, AUTOSOMAL RECESSIVE 103;NOT PROVIDED;NOT SPECIFIED
COL4A3	X100161765_TGI_at	0.737736	1.55e-243	0.777323	3.05e-84	0.804972	2.21e-79	0.737736	7.44e-51	0.462224	6.35999e-58	6.80562e-57	tubular nephritis;glomerulonephritis	Hematuria, benign familial;Alport syndrome 3, autosomal dominant;Alport syndrome 2, autosomal recessive	ALPORT SYNDROME 3, AUTOSOMAL DOMINANT;ALPORT SYNDROME, AUTOSOMAL RECESSIVE;BENIGN FAMILIAL HEMATURIA;NOT PROVIDED;-;NOT SPECIFIED;ALPORT SYNDROME;SEE CASES;GLOMERULOPATHY;HEMATURIA;MACROSCOPIC HEMATURIA;MICROALBUMINURIA;MICROSCOPIC HEMATURIA;PROTEINURIA;COL4A3-RELATED DISORDERS	Tier 3A
	X100127124_TGI_at	0.8295	0	0.877304	3.92e-132	0.8295	2.54e-88	0.89102	4.72e-100	0.461949	7.62157e-58	8.1005e-57
TMEM41B	X100159886_TGI_at	0.411213	2.22e-78	0.411213	2.02e-18	0.673542	7.48e-47	0.485127	1.19e-18	0.460845	1.57036e-57	1.65784e-56			NOT PROVIDED
MYO5C	X100123286_TGI_at	0.451825	2.66e-62	0.451825	2.86e-22	0.508431	3.5e-24	0.475764	6.43e-18	0.459431	3.94838e-57	4.14053e-56
	X100140696_TGI_at	0.516128	3.03e-134	0.660487	6.63e-53	0.710209	4.52e-54	0.516128	3.06e-21	0.458839	5.79691e-57	6.03877e-56
	X100124616_TGI_at	0.827786	0	0.882323	1.37e-135	0.827786	1.19e-87	0.875916	1.65e-92	0.458473	7.35276e-57	7.60913e-56
NEBL	X100310443_TGI_at	0.690912	8.35e-202	0.690912	1.29e-59	0.757911	2.4e-65	0.780926	1.7e-60	0.458185	8.85869e-57	9.10766e-56			CARDIOVASCULAR PHENOTYPE;NOT SPECIFIED;PRIMARY DILATED CARDIOMYOPATHY;NOT PROVIDED;CARDIOMYOPATHY;SEE CASES;PRIMARY FAMILIAL HYPERTROPHIC CARDIOMYOPATHY;SUDDEN CARDIAC DEATH;WOLFF-PARKINSON-WHITE PATTERN
ANKRD29	X100308259_TGI_at	0.625612	2.18e-194	0.758086	7.18e-78	0.625612	7.48e-39	0.789276	1.29e-62	0.457848	1.1019e-56	1.12551e-55
	X100152244_TGI_at	0.422754	1.97e-92	0.422754	1.84e-19	0.622526	2.2e-38	0.678867	2.03e-40	0.457576	1.31314e-56	1.33263e-55
MPP7	X100306506_TGI_at	0.259004	2.6e-41	0.259004	5.39e-08	0.573192	1.47e-31	0.358918	1.88e-10	0.456163	3.26386e-56	3.29106e-55			NOT PROVIDED
SGMS1	X100143989_TGI_at	0.494648	2.48e-115	0.494648	6.29e-27	0.767232	7.34e-68	0.541508	1.44e-23	0.454173	1.16592e-55	1.16815e-54	abnormal cytokine secretion;decreased T cell number;decreased NK T cell number;decreased NK cell number;decreased CD8-positive, alpha-beta T cell number;decreased circulating tumor necrosis factor level;decreased tumor necrosis factor secretion;decreased circulating interleukin-6 level;decreased interleukin-6 secretion;abnormal cytokine level;increased effector memory CD8-positive, alpha-beta T c…		NOT PROVIDED
CAV2	X100123493_TGI_at	0.774971	0	0.849868	1.39e-115	0.774971	4.87e-70	0.913042	2.57e-113	0.453336	1.9875e-55	1.97869e-54	abnormal lung morphology;thick pulmonary interalveolar septum;abnormal pulmonary alveolus morphology
SDPR	X100307760_TGI_at	0.71431	2.02e-197	0.71431	2.25e-65	0.735748	8.37e-60	0.758398	3.26e-55	0.453272	2.06979e-55	2.04766e-54
TOX	X100136347_TGI_at	0.366823	7.25e-43	0.366823	8.97e-15	0.407291	2.12e-15	0.454904	2.3e-16	0.452649	3.07422e-55	3.02234e-54	abnormal spleen morphology;arrested T cell differentiation;abnormal positive T cell selection;abnormal CD8-positive, alpha beta T cell morphology;decreased T cell number;decreased cytotoxic T cell cytolysis;abnormal T cell number;decreased NK T cell number;decreased NK cell number;decreased CD4-positive, alpha beta T cell number;abnormal CD4-positive T cell differentiation;abnormal CD8-positive, …
CCDC141	X100305889_TGI_at	0.243432	3.48e-37	0.243432	3.13e-07	0.48112	1.62e-21	0.446139	9.6e-16	0.452628	3.11457e-55	3.04299e-54			NOT PROVIDED
ATP2C1	X100302317_TGI_at	0.587077	5.28e-146	0.595963	5.5e-41	0.782589	2.87e-72	0.587077	2.81e-28	0.452502	3.37418e-55	3.25619e-54		Hailey-Hailey disease	FAMILIAL BENIGN PEMPHIGUS;NOT SPECIFIED;NOT PROVIDED;SEE CASES	Tier 3B
VAPA	X100122715_TGI_at	0.335068	3.03e-37	0.335068	1.73e-12	0.400779	6.28e-15	0.414229	1.26e-13	0.452508	3.36144e-55	3.25619e-54			NOT PROVIDED		VAPA
FAM167A	X100133983_TGI_at	0.723515	2.92e-233	0.800263	9.92e-93	0.723515	5.61e-57	0.765568	7.88e-57	0.452457	3.47265e-55	3.33078e-54
BAG1	X100129419_TGI_at	0.334769	2.44e-34	0.334769	1.81e-12	0.398183	9.62e-15	0.361369	1.4e-10	0.452447	3.494e-55	3.33094e-54
	X100309884_TGI_at	0.442868	1.94e-59	0.494546	6.46e-27	0.442868	3.67e-18	0.449511	5.56e-16	0.452215	4.04802e-55	3.83586e-54
	X100161608_TGI_at	0.573529	2.86e-114	0.573529	1.91e-37	0.62467	1.04e-38	0.647057	9.75e-36	0.452104	4.34177e-55	4.08958e-54
PDE4D	X100131323_TGI_at	0.319217	1.45e-42	0.319217	1.93e-11	0.417196	3.9e-16	0.508658	1.36e-20	0.451482	6.43286e-55	6.02315e-54	impaired neutrophil recruitment;impaired neutrophil chemotaxis;abnormal tumor necrosis factor level	Acrodysostosis 2, with or without hormone resistance	ACRODYSOSTOSIS 2, WITH OR WITHOUT HORMONE RESISTANCE;SEE CASES;ABNORMALITY OF ESOPHAGUS MORPHOLOGY;ACRODYSOSTOSIS;NOT PROVIDED;NOT SPECIFIED;INBORN GENETIC DISEASES	Tier 1
SH3RF1	X100128149_TGI_at	0.4648	9.61e-87	0.4648	1.3e-23	0.623915	1.36e-38	0.573914	7.66e-27	0.451367	6.91805e-55	6.4391e-54
	X100157901_TGI_at	0.355299	4.4e-57	0.468767	4.92e-24	0.355299	6.5e-12	0.561446	1.54e-25	0.45117	7.83117e-55	7.24614e-54
CA2	X100132274_TGI_at	0.640749	4.86e-140	0.648179	2.09e-50	0.67637	2.26e-47	0.640749	7.11e-35	0.450433	1.24611e-54	1.14627e-53	increased susceptibility to bacterial infection;pyelonephritis;respiratory acidosis	Osteopetrosis, autosomal recessive 3, with renal tubular acidosis	CARBONIC ANHYDRASE II VARIANT;OSTEOPETROSIS WITH RENAL TUBULAR ACIDOSIS;NOT PROVIDED;NOT SPECIFIED	Tier 1
HHIP	X100148028_TGI_at	0.454852	3.95e-88	0.454852	1.41e-22	0.636503	1.51e-40	0.583504	6.99e-28	0.449853	1.79394e-54	1.64062e-53	abnormal spleen morphology;small spleen;abnormal lung morphology;respiratory failure;abnormal pulmonary alveolar duct morphology;left pulmonary isomerism;small lung;primary atelectasis			Tier 3A	HHIP
MYO6	X100141593_TGI_at	0.35666	4.22e-54	0.35666	5.15e-14	0.576701	5.23e-32	0.412623	1.58e-13	0.449226	2.65685e-54	2.41574e-53		Deafness, autosomal recessive 37;Deafness, autosomal dominant 22, with hypertrophic cardiomyopathy;Deafness, autosomal dominant 22	DEAFNESS, AUTOSOMAL DOMINANT 22;DEAFNESS, AUTOSOMAL RECESSIVE 37;NOT PROVIDED;NOT SPECIFIED;NONSYNDROMIC HEARING LOSS AND DEAFNESS;SENSORINEURAL DEAFNESS WITH HYPERTROPHIC CARDIOMYOPATHY;NONSYNDROMIC HEARING LOSS, DOMINANT;NONSYNDROMIC HEARING LOSS, RECESSIVE;INFERTILITY;MALE INFERTILITY
TMEM87A	X100133694_TGI_at	0.376969	8.93e-76	0.376969	1.47e-15	0.60586	6.04e-36	0.609362	7.27e-31	0.448658	3.7917e-54	3.42778e-53
ADRB2	X100303669_TGI_at	0.512853	1.3e-122	0.512853	4.08e-29	0.632461	6.56e-40	0.763227	2.69e-56	0.447836	6.33211e-54	5.69166e-53	abnormal osteoclast physiology;abnormal osteoclast morphology;abnormal osteoclast differentiation;increased tumor necrosis factor secretion	Obesity, susceptibility to;Asthma, nocturnal, susceptibility to;Beta-2-adrenoreceptor agonist, reduced response to	ASTHMA, NOCTURNAL, SUSCEPTIBILITY TO;ADRB2 POLYMORPHISM;BETA-2-ADRENORECEPTOR AGONIST, REDUCED RESPONSE TO;SALBUTAMOL RESPONSE - EFFICACY;SALMETEROL RESPONSE - EFFICACY	Tier 1	ADRB2
FGFR2	X100301751_TGI_at	0.331089	1.6e-46	0.331089	3.21e-12	0.360377	3.16e-12	0.6086	8.99e-31	0.446616	1.35176e-53	1.20813e-52	increased mast cell number;abnormal mast cell morphology;abnormal thymus morphology;abnormal thymus development;abnormal lung morphology;abnormal lung development;atelectasis;pulmonary hypoplasia;absent lungs;dermatitis;abnormal respiration;respiratory failure;respiratory distress;abnormal bronchiole morphology;abnormal pulmonary circulation;increased IgE level;abnormal tracheal cartilage morphol…	Bent bone dysplasia syndrome;Jackson-Weiss syndrome;Scaphocephaly, maxillary retrusion, and mental retardation;Beare-Stevenson cutis gyrata syndrome;Gastric cancer, somatic;Scaphocephaly and Axenfeld-Rieger anomaly;Apert syndrome;Crouzon syndrome;Saethre-Chotzen syndrome;Antley-Bixler syndrome without genital anomalies or disordered steroidogenesis;Craniosynostosis, nonspecific;Pfeiffer syndrome;…	ACROCEPHALOSYNDACTYLY TYPE I;ANTLEY-BIXLER SYNDROME WITHOUT GENITAL ANOMALIES OR DISORDERED STEROIDOGENESIS;BENT BONE DYSPLASIA SYNDROME;CROUZON SYNDROME;CUTIS GYRATA SYNDROME OF BEARE AND STEVENSON;FGFR2 RELATED CRANIOSYNOSTOSIS;JACKSON-WEISS SYNDROME;LEVY-HOLLISTER SYNDROME;NEOPLASM OF STOMACH;PFEIFFER SYNDROME;SAETHRE-CHOTZEN SYNDROME;SCAPHOCEPHALY, MAXILLARY RETRUSION, AND MENTAL RETARDATION;…	Tier 1	FGFR2
FNIP2	X100154381_TGI_at	0.445795	3.56e-114	0.59943	1.47e-41	0.717968	9.57e-56	0.445795	1.01e-15	0.44612	1.83731e-53	1.63281e-52			NOT PROVIDED
ADRB2	X100155088_TGI_at	0.538787	1.6e-132	0.538787	1.81e-32	0.658051	4.17e-44	0.763438	2.41e-56	0.445238	3.16958e-53	2.80098e-52	abnormal osteoclast physiology;abnormal osteoclast morphology;abnormal osteoclast differentiation;increased tumor necrosis factor secretion	Obesity, susceptibility to;Asthma, nocturnal, susceptibility to;Beta-2-adrenoreceptor agonist, reduced response to	ASTHMA, NOCTURNAL, SUSCEPTIBILITY TO;ADRB2 POLYMORPHISM;BETA-2-ADRENORECEPTOR AGONIST, REDUCED RESPONSE TO;SALBUTAMOL RESPONSE - EFFICACY;SALMETEROL RESPONSE - EFFICACY	Tier 1	ADRB2
DAPK2	X100313615_TGI_at	0.34056	3.25e-55	0.371755	3.75e-15	0.34056	4.92e-11	0.677117	3.8e-40	0.445035	3.59191e-53	3.14223e-52				Tier 1
MACC1	X100140833_TGI_at	0.218142	8.46e-32	0.218142	4.26e-06	0.439382	7.08e-18	0.436524	4.4e-15	0.445034	3.59569e-53	3.14223e-52			SEE CASES;NOT PROVIDED
MYO1B	X100144114_TGI_at	0.217859	5.68e-47	0.217859	4.38e-06	0.494544	8.5e-23	0.61078	4.9e-31	0.444782	4.19788e-53	3.64821e-52
REPS2	X100149260_TGI_at	0.656156	6.26e-171	0.656156	5.18e-52	0.73304	3.65e-59	0.72768	7.04e-49	0.444634	4.5981e-53	3.97407e-52
RAB3IP	X100125891_TGI_at	0.361709	5.63e-57	0.361709	2.18e-14	0.437138	1.08e-17	0.6214	2.38e-32	0.444404	5.29979e-53	4.5555e-52
ANK3	X100121865_TGI_at	0.340982	4.12e-40	0.340982	6.79e-13	0.393841	1.94e-14	0.464759	4.37e-17	0.443305	1.04041e-52	8.89437e-52	abnormal bronchus epithelium morphology	?Mental retardation, autosomal recessive, 37	MENTAL RETARDATION, AUTOSOMAL RECESSIVE 37;AUTISTIC DISORDER OF CHILDHOOD ONSET;NOT SPECIFIED;NOT PROVIDED;INBORN GENETIC DISEASES;ABNORMALITY OF BRAIN MORPHOLOGY
MET	X100159356_TGI_at	0.232871	1.14e-33	0.232871	9.65e-07	0.420237	2.29e-16	0.475524	6.71e-18	0.443193	1.11447e-52	9.47603e-52	abnormal lung development;overexpanded pulmonary alveoli;respiratory failure;respiratory distress;emphysema;abnormal pulmonary alveolus morphology;glomerulonephritis;primary atelectasis;abnormal lung saccule morphology	?Deafness, autosomal recessive 97;Osteofibrous dysplasia, susceptibility to;Renal cell carcinoma, papillary, 1, familial and somatic;Hepatocellular carcinoma, childhood type, somatic;	HEREDITARY CANCER-PREDISPOSING SYNDROME;RENAL CELL CARCINOMA, PAPILLARY, 1;CARCINOMA;KIDNEY CARCINOMA;NEOPLASM;NOT PROVIDED;CHILDHOOD HEPATOCELLULAR CARCINOMA;AUTISM 9;NOT SPECIFIED;CONGENITAL DIAPHRAGMATIC HERNIA;LYMPHOEDEMA;DEAFNESS, AUTOSOMAL RECESSIVE 97;HEPATOCELLULAR CARCINOMA;OSTEOFIBROUS DYSPLASIA;NONSYNDROMIC HEARING LOSS AND DEAFNESS, AUTOSOMAL RECESSIVE;NEUROBLASTOMA;DISTAL ARTHROGRYPO…	Tier 1	MET
AGER	X100313510_TGI_at	0.42407	4.42e-135	0.639615	9.78e-49	0.42407	1.16e-16	0.836224	1.23e-76	0.443132	1.15632e-52	9.779e-52	abnormal immune system physiology;abnormal cytokine secretion;decreased osteoclast cell number;decreased plasmacytoid dendritic cell number;decreased dendritic cell number			Tier 3A	AGER
TSPAN13	X100311142_TGI_at	0.52593	1.15e-138	0.71245	6.78e-65	0.657109	6.05e-44	0.52593	4.07e-22	0.443101	1.17887e-52	9.91636e-52
FAM84B	X100137318_TGI_at	0.572246	2.92e-120	0.572246	2.99e-37	0.673777	6.77e-47	0.627748	3.7e-33	0.44292	1.31719e-52	1.1021e-51
PAPSS2	X100157449_TGI_at	0.667825	1.19e-193	0.759564	2.44e-78	0.667825	8.06e-46	0.745114	2.31e-52	0.44271	1.49738e-52	1.24623e-51	arthritis	Brachyolmia 4 with mild epiphyseal and metaphyseal changes	SPONDYLOEPIMETAPHYSEAL DYSPLASIA, PAKISTANI TYPE;NOT PROVIDED;NOT SPECIFIED;BRACHYOLMIA
RASSF8	X100140968_TGI_at	0.707628	8.55e-196	0.707628	1.14e-63	0.761409	2.82e-66	0.72768	7.03e-49	0.442309	1.91249e-52	1.58334e-51			NOT PROVIDED
ETV5	X100307267_TGI_at	0.520426	3.74e-110	0.520426	4.58e-30	0.637774	9.51e-41	0.674217	1.07e-39	0.442276	1.95148e-52	1.60716e-51	abnormal vomeronasal organ morphology
TOX	X100313685_TGI_at	0.266227	9.44e-41	0.266227	2.29e-08	0.481273	1.57e-21	0.475039	7.31e-18	0.440619	5.35011e-52	4.38319e-51	abnormal spleen morphology;arrested T cell differentiation;abnormal positive T cell selection;abnormal CD8-positive, alpha beta T cell morphology;decreased T cell number;decreased cytotoxic T cell cytolysis;abnormal T cell number;decreased NK T cell number;decreased NK cell number;decreased CD4-positive, alpha beta T cell number;abnormal CD4-positive T cell differentiation;abnormal CD8-positive, …
MYO1B	X100133286_TGI_at	0.633044	6.48e-177	0.633044	1.73e-47	0.758693	1.49e-65	0.751791	8.99e-54	0.440359	6.26044e-52	5.10242e-51
PAPSS2	X100307467_TGI_at	0.699086	9.41e-180	0.699086	1.45e-61	0.734984	1.27e-59	0.702818	2.35e-44	0.437879	2.79497e-51	2.25461e-50	arthritis	Brachyolmia 4 with mild epiphyseal and metaphyseal changes	SPONDYLOEPIMETAPHYSEAL DYSPLASIA, PAKISTANI TYPE;NOT PROVIDED;NOT SPECIFIED;BRACHYOLMIA
CPB2	X100125087_TGI_at	0.392159	8.1e-72	0.392159	8.68e-17	0.593967	2.73e-34	0.564296	7.83e-26	0.437887	2.78184e-51	2.25461e-50	abnormal inflammatory response;increased inflammatory response;impaired complement alternative pathway;pulmonary fibrosis;abnormal chemokine level;abnormal tumor necrosis factor level			Tier 2
LIMCH1	X100138029_TGI_at	0.71621	2.62e-213	0.753638	1.76e-76	0.767994	4.52e-68	0.71621	9.89e-47	0.437781	2.96458e-51	2.37923e-50			NOT PROVIDED
CAV2	X100126991_TGI_at	0.692989	2.21e-195	0.721479	2.96e-67	0.767134	7.81e-68	0.692989	1.08e-42	0.437691	3.1301e-51	2.49931e-50	abnormal lung morphology;thick pulmonary interalveolar septum;abnormal pulmonary alveolus morphology
SGMS1	X100307509_TGI_at	0.659839	9.79e-175	0.663842	1.32e-53	0.781144	7.71e-72	0.659839	1.5e-37	0.43743	3.6606e-51	2.90814e-50	abnormal cytokine secretion;decreased T cell number;decreased NK T cell number;decreased NK cell number;decreased CD8-positive, alpha-beta T cell number;decreased circulating tumor necrosis factor level;decreased tumor necrosis factor secretion;decreased circulating interleukin-6 level;decreased interleukin-6 secretion;abnormal cytokine level;increased effector memory CD8-positive, alpha-beta T c…		NOT PROVIDED
DAPK1	X100141565_TGI_at	0.438774	6.66e-97	0.438774	5.63e-21	0.699743	6.72e-52	0.589298	1.58e-28	0.437341	3.85902e-51	3.05037e-50			NOT SPECIFIED	Tier 1
	X100155426_TGI_at	0.651111	1.19e-155	0.685376	2.47e-58	0.651111	6.29e-43	0.70519	9.14e-45	0.436057	8.31545e-51	6.5401e-50
MYO6	X100133029_TGI_at	0.370973	5.06e-69	0.370973	4.31e-15	0.530245	1.72e-26	0.639582	1.02e-34	0.435816	9.60035e-51	7.51311e-50		Deafness, autosomal recessive 37;Deafness, autosomal dominant 22, with hypertrophic cardiomyopathy;Deafness, autosomal dominant 22	DEAFNESS, AUTOSOMAL DOMINANT 22;DEAFNESS, AUTOSOMAL RECESSIVE 37;NOT PROVIDED;NOT SPECIFIED;NONSYNDROMIC HEARING LOSS AND DEAFNESS;SENSORINEURAL DEAFNESS WITH HYPERTROPHIC CARDIOMYOPATHY;NONSYNDROMIC HEARING LOSS, DOMINANT;NONSYNDROMIC HEARING LOSS, RECESSIVE;INFERTILITY;MALE INFERTILITY
EMP2	X100303016_TGI_at	0.402336	5.59e-81	0.448441	6.27e-22	0.402336	4.86e-15	0.761602	6.28e-56	0.43486	1.69601e-50	1.3207e-49	increased leukocyte cell number;increased uterine NK cell number	Nephrotic syndrome, type 10	NEPHROTIC SYNDROME, TYPE 10;NOT SPECIFIED;NOT PROVIDED		EMP2
KAL1	X100125242_TGI_at	0.705642	1.17e-189	0.705642	3.56e-63	0.741778	2.96e-61	0.73045	2.05e-49	0.43474	1.82045e-50	1.41062e-49				Tier 3B
IDI1	X100160150_TGI_at	0.480855	5.53e-94	0.480855	2.35e-25	0.666519	1.38e-45	0.555516	6.12e-25	0.434206	2.49935e-50	1.9272e-49
SLAIN1	X100307978_TGI_at	0.524206	4.61e-109	0.583443	5.63e-39	0.667602	8.84e-46	0.524206	5.83e-22	0.4341	2.66157e-50	2.04227e-49			NOT PROVIDED
DAPK2	X100125698_TGI_at	0.343013	2.42e-54	0.36953	5.57e-15	0.343013	3.54e-11	0.668753	7.22e-39	0.433955	2.89884e-50	2.21353e-49				Tier 1
GPM6A	X100160973_TGI_at	0.75935	0	0.87235	7.26e-129	0.81777	7.06e-84	0.75935	2e-55	0.433588	3.60181e-50	2.73703e-49			NOT PROVIDED	Tier 3A
PPP1R9A	X100122604_TGI_at	0.647901	1.52e-153	0.647901	2.37e-50	0.715193	3.85e-55	0.67113	3.16e-39	0.431842	1.0079e-49	7.62222e-49			SEE CASES;NOT PROVIDED
	X100158909_TGI_at	0.520042	1.98e-158	0.520042	5.12e-30	0.808291	1.63e-80	0.71928	2.7e-47	0.431608	1.15629e-49	8.70257e-49
ANK3	X100140208_TGI_at	0.437504	2.22e-79	0.437504	7.47e-21	0.61182	8.42e-37	0.556321	5.08e-25	0.431303	1.38219e-49	1.03533e-48	abnormal bronchus epithelium morphology	?Mental retardation, autosomal recessive, 37	MENTAL RETARDATION, AUTOSOMAL RECESSIVE 37;AUTISTIC DISORDER OF CHILDHOOD ONSET;NOT SPECIFIED;NOT PROVIDED;INBORN GENETIC DISEASES;ABNORMALITY OF BRAIN MORPHOLOGY
NEBL	X100144855_TGI_at	0.657701	1.47e-184	0.657701	2.5e-52	0.749296	4.01e-63	0.765811	6.93e-57	0.431224	1.44774e-49	1.07928e-48			CARDIOVASCULAR PHENOTYPE;NOT SPECIFIED;PRIMARY DILATED CARDIOMYOPATHY;NOT PROVIDED;CARDIOMYOPATHY;SEE CASES;PRIMARY FAMILIAL HYPERTROPHIC CARDIOMYOPATHY;SUDDEN CARDIAC DEATH;WOLFF-PARKINSON-WHITE PATTERN
HOMER1	X100141582_TGI_at	0.42865	3.21e-80	0.42865	5.2e-20	0.590461	8.14e-34	0.605862	1.91e-30	0.429704	3.51823e-49	2.61046e-48
WWC2	X100300617_TGI_at	0.776918	3.95e-272	0.792582	9.06e-90	0.825598	8.32e-87	0.776918	1.64e-59	0.42922	4.66537e-49	3.44537e-48			LONG QT SYNDROME;NOT PROVIDED
MYO5B	X100147371_TGI_at	0.370175	5.49e-80	0.597719	2.83e-41	0.370175	7.55e-13	0.592793	6.37e-29	0.429052	5.1411e-49	3.77895e-48		Microvillus inclusion disease	CONGENITAL MICROVILLOUS ATROPHY;NOT SPECIFIED;DIARRHEA WITH MICROVILLUS ATROPHY;NOT PROVIDED
WWC2	X100121724_TGI_at	0.613739	7.39e-173	0.613739	5.37e-44	0.726228	1.37e-57	0.794576	5.18e-64	0.429022	5.23361e-49	3.82906e-48			LONG QT SYNDROME;NOT PROVIDED
SC5DL	X100148226_TGI_at	0.331628	4.25e-54	0.331628	2.95e-12	0.58041	1.74e-32	0.446095	9.67e-16	0.426528	2.21414e-48	1.61242e-47
ATP2C1	X100126343_TGI_at	0.53967	1.36e-114	0.54302	4.8e-33	0.726716	1.06e-57	0.53967	2.15e-23	0.426117	2.80608e-48	2.03408e-47		Hailey-Hailey disease	FAMILIAL BENIGN PEMPHIGUS;NOT SPECIFIED;NOT PROVIDED;SEE CASES	Tier 3B
	X100140647_TGI_at	0.383543	7.1e-48	0.383543	4.4e-16	0.418173	3.29e-16	0.494877	1.95e-19	0.426001	2.99818e-48	2.16336e-47
SC5DL	X100305042_TGI_at	0.3521	5.94e-60	0.3521	1.11e-13	0.598928	5.67e-35	0.469281	2.01e-17	0.425706	3.55191e-48	2.55121e-47
	X100131698_TGI_at	0.387319	3.43e-64	0.387319	2.17e-16	0.627856	3.39e-39	0.424004	2.98e-14	0.425288	4.51487e-48	3.22813e-47
	X100139511_TGI_at	0.489103	2.21e-108	0.542199	6.22e-33	0.723498	5.66e-57	0.489103	5.73e-19	0.425247	4.62111e-48	3.28915e-47
FMO5	X100145923_TGI_at	0.458016	3.24e-60	0.458016	6.65e-23	0.475812	5.03e-21	0.480719	2.65e-18	0.425018	5.2701e-48	3.73418e-47				Tier 1
AGER	X100143779_TGI_at	0.430786	1.45e-142	0.679241	6.03e-57	0.430786	3.47e-17	0.822367	4.52e-72	0.424817	5.91422e-48	4.17178e-47	abnormal immune system physiology;abnormal cytokine secretion;decreased osteoclast cell number;decreased plasmacytoid dendritic cell number;decreased dendritic cell number			Tier 3A	AGER
ADCY9	X100153100_TGI_at	0.513093	7.71e-115	0.513093	3.81e-29	0.593351	3.31e-34	0.756696	7.74e-55	0.424469	7.21283e-48	5.06508e-47	increased IgG1 level;abnormal right lung accessory lobe morphology;blood in lymph vessels		NOT PROVIDED
	X100137840_TGI_at	0.493867	2.07e-109	0.493867	7.75e-27	0.679658	5.53e-48	0.64887	5.46e-36	0.424072	9.04851e-48	6.32591e-47
	X100150811_TGI_at	0.467412	1.21e-86	0.566712	2.02e-36	0.578834	2.78e-32	0.467412	2.77e-17	0.423496	1.25696e-47	8.74868e-47
	X100310998_TGI_at	0.451303	3.46e-91	0.451303	3.23e-22	0.56517	1.48e-30	0.698702	1.19e-43	0.422114	2.75428e-47	1.90858e-46
	X100128551_TGI_at	0.399553	3.58e-58	0.399553	2.08e-17	0.547993	1.69e-28	0.448086	7.01e-16	0.421575	3.7367e-47	2.578e-46
CD47	X100131588_TGI_at	0.702749	9.99e-216	0.702749	1.85e-62	0.83206	2.46e-89	0.703186	2.03e-44	0.421001	5.16686e-47	3.54911e-46	decreased leukocyte cell number;decreased neutrophil cell number;abnormal spleen morphology;enlarged spleen;increased activated T cell number;increased susceptibility to bacterial infection;increased susceptibility to viral infection;abnormal neutrophil physiology;impaired neutrophil phagocytosis;decreased osteoclast cell number;decreased lymphocyte cell number;decreased T cell number;impaired gr…			Tier 3B
FGFR2	X100301754_TGI_at	0.519564	6.55e-89	0.519564	5.89e-30	0.529486	2.08e-26	0.632931	7.83e-34	0.420095	8.60737e-47	5.88669e-46	increased mast cell number;abnormal mast cell morphology;abnormal thymus morphology;abnormal thymus development;abnormal lung morphology;abnormal lung development;atelectasis;pulmonary hypoplasia;absent lungs;dermatitis;abnormal respiration;respiratory failure;respiratory distress;abnormal bronchiole morphology;abnormal pulmonary circulation;increased IgE level;abnormal tracheal cartilage morphol…	Bent bone dysplasia syndrome;Jackson-Weiss syndrome;Scaphocephaly, maxillary retrusion, and mental retardation;Beare-Stevenson cutis gyrata syndrome;Gastric cancer, somatic;Scaphocephaly and Axenfeld-Rieger anomaly;Apert syndrome;Crouzon syndrome;Saethre-Chotzen syndrome;Antley-Bixler syndrome without genital anomalies or disordered steroidogenesis;Craniosynostosis, nonspecific;Pfeiffer syndrome;…	ACROCEPHALOSYNDACTYLY TYPE I;ANTLEY-BIXLER SYNDROME WITHOUT GENITAL ANOMALIES OR DISORDERED STEROIDOGENESIS;BENT BONE DYSPLASIA SYNDROME;CROUZON SYNDROME;CUTIS GYRATA SYNDROME OF BEARE AND STEVENSON;FGFR2 RELATED CRANIOSYNOSTOSIS;JACKSON-WEISS SYNDROME;LEVY-HOLLISTER SYNDROME;NEOPLASM OF STOMACH;PFEIFFER SYNDROME;SAETHRE-CHOTZEN SYNDROME;SCAPHOCEPHALY, MAXILLARY RETRUSION, AND MENTAL RETARDATION;…	Tier 1	FGFR2
TNNC1	X100307550_TGI_at	0.507327	6.32e-123	0.572676	2.58e-37	0.507327	4.53e-24	0.802552	3.42e-66	0.419835	9.96245e-47	6.78396e-46		Cardiomyopathy, hypertrophic, 13;Cardiomyopathy, dilated, 1Z	DILATED CARDIOMYOPATHY 1Z;NOT PROVIDED;FAMILIAL HYPERTROPHIC CARDIOMYOPATHY 13;NOT SPECIFIED;CARDIOVASCULAR PHENOTYPE;DILATED CARDIOMYOPATHY 1S;DILATED CARDIOMYOPATHY, DOMINANT;HYPERTROPHIC CARDIOMYOPATHY;DILATED CARDIOMYOPATHY;PRIMARY DILATED CARDIOMYOPATHY;CARDIOMYOPATHY	Tier 2
PON2	X100313384_TGI_at	0.294267	8.04e-68	0.294267	6.48e-10	0.671635	1.66e-46	0.532885	9.35e-23	0.419381	1.2854e-46	8.71521e-46	increased susceptibility to bacterial infection;abnormal macrophage physiology;abnormal macrophage chemotaxis	Coronary artery disease, susceptibility to	PARAOXONASE 2 POLYMORPHISM;NOT PROVIDED	Tier 1
MMP28	X100125796_TGI_at	0.596265	1.41e-117	0.596265	4.91e-41	0.611593	9.09e-37	0.652975	1.45e-36	0.41931	1.33727e-46	9.028e-46	decreased susceptibility to bacterial infection;abnormal cytokine secretion;increased tumor necrosis factor secretion;increased interleukin-6 secretion;impaired neutrophil recruitment;abnormal chemokine secretion;abnormal macrophage chemotaxis			Tier 3B
RTKN2	X100145641_TGI_at	0.718392	9.94e-216	0.737866	8.71e-72	0.718392	7.72e-56	0.81007	2.43e-68	0.419197	1.42463e-46	9.57671e-46			IDIOPATHIC FIBROSING ALVEOLITIS, CHRONIC FORM
PTPRE	X100153019_TGI_at	0.221567	3.35e-27	0.221567	3.04e-06	0.500011	2.46e-23	0.238642	2.21e-05	0.417026	4.78633e-46	3.20379e-45	abnormal osteoclast physiology;abnormal osteoclast differentiation		NOT PROVIDED
GJA1	X100138756_TGI_at	0.32019	5.53e-38	0.32019	1.67e-11	0.405589	2.83e-15	0.444782	1.19e-15	0.416652	5.8935e-46	3.92816e-45	heart inflammation;abnormal lymphatic vessel morphology;abnormal breathing pattern;abnormal pulmonary gas exchange;abnormal neutrophil physiology;absent lymphatic vessels	Erythrokeratodermia variabilis et progressiva 3;Syndactyly, type III;Craniometaphyseal dysplasia, autosomal recessive;Palmoplantar keratoderma with congenital alopecia;Atrioventricular septal defect 3;Oculodentodigital dysplasia, autosomal recessive;Oculodentodigital dysplasia;Hypoplastic left heart syndrome 1	OCULODENTODIGITAL DYSPLASIA;OCULODENTODIGITAL DYSPLASIA, AUTOSOMAL RECESSIVE;SYNDACTYLY TYPE 3;ATRIOVENTRICULAR SEPTAL DEFECT AND COMMON ATRIOVENTRICULAR JUNCTION;HYPOPLASTIC LEFT HEART SYNDROME 1;NOT PROVIDED;CRANIOMETAPHYSEAL DYSPLASIA, AUTOSOMAL RECESSIVE TYPE;SYNDACTYLY;NOT SPECIFIED;ALOPECIA CONGENITA KERATOSIS PALMOPLANTARIS;ERYTHROKERATODERMIA VARIABILIS ET PROGRESSIVA 3;ANTEVERTED NARES;B…		GJA1
	X100154763_TGI_at	0.45762	6.73e-105	0.45762	7.31e-23	0.706053	3.38e-53	0.621857	2.09e-32	0.416404	6.76053e-46	4.48705e-45
MEGF9	X100126947_TGI_at	0.502362	2.53e-98	0.502362	7.71e-28	0.691379	3.14e-50	0.521173	1.09e-21	0.416034	8.29987e-46	5.48559e-45
CUGBP2	X100144219_TGI_at	0.639368	5.02e-148	0.639368	1.09e-48	0.707233	1.92e-53	0.662841	5.46e-38	0.41577	9.60724e-46	6.32309e-45
DDAH1	X100131908_TGI_at	0.305123	1.63e-49	0.305123	1.46e-10	0.463175	6.86e-20	0.574063	7.39e-27	0.415571	1.07227e-45	7.02783e-45
TSPAN13	X100123883_TGI_at	0.698575	3.58e-215	0.804884	1.42e-94	0.698575	1.16e-51	0.71154	6.91e-46	0.415541	1.09028e-45	7.11624e-45
LPL	X100155052_TGI_at	0.336106	7.02e-65	0.336106	1.47e-12	0.544258	4.58e-28	0.623556	1.27e-32	0.415264	1.27054e-45	8.25851e-45	atelectasis;abnormal pulmonary alveolus morphology;abnormal lung vasculature morphology;pulmonary vascular congestion	High density lipoprotein cholesterol level QTL 11;Lipoprotein lipase deficiency;Combined hyperlipidemia, familial	HYPERLIPOPROTEINEMIA, TYPE I;HYPERAPOBETALIPOPROTEINEMIA;NOT PROVIDED;LIPOPROTEIN LIPASE POLYMORPHISM;LPL-ARITA;HYPERLIPIDEMIA, FAMILIAL COMBINED, SUSCEPTIBILITY TO;CORONARY HEART DISEASE;NOT SPECIFIED;LIPOPROTEIN LIPASE (OLBIA);HIGH DENSITY LIPOPROTEIN CHOLESTEROL LEVEL QUANTITATIVE TRAIT LOCUS 11;SEE CASES;INBORN GENETIC DISEASES	Tier 2
SLC4A4	X100163165_TGI_at	0.32316	2.67e-65	0.529672	2.94e-31	0.541003	1.08e-27	0.32316	1.06e-08	0.414387	2.06085e-45	1.33404e-44	enlarged spleen;increased spleen weight;decreased lymphocyte cell number;abnormal spleen B cell follicle morphology;increased spleen red pulp amount;increased spleen white pulp amount	;Renal tubular acidosis, proximal, with ocular abnormalities	RENAL TUBULAR ACIDOSIS, PROXIMAL, WITH OCULAR ABNORMALITIES AND MENTAL RETARDATION;NOT PROVIDED
COBLL1	X100159363_TGI_at	0.644334	1.68e-163	0.690838	1.34e-59	0.644334	8.31e-42	0.743817	4.29e-52	0.413736	2.94769e-45	1.90029e-44			NOT PROVIDED
BEX2	X100304651_TGI_at	0.22946	2.69e-17	0.22946	1.37e-06	0.25177	1.21e-06	0.304309	7.28e-08	0.413148	4.0692e-45	2.61259e-44			ABNORMALITY OF NEURONAL MIGRATION
SDPR	X100151817_TGI_at	0.732976	2.56e-203	0.745789	4.21e-74	0.732976	3.78e-59	0.735925	1.72e-50	0.412823	4.86065e-45	3.10805e-44
STARD3NL	X100306495_TGI_at	0.320911	1.49e-66	0.417108	6e-19	0.671811	1.55e-46	0.320911	1.34e-08	0.412206	6.81176e-45	4.33801e-44			NOT PROVIDED
HNRNPU	X100161877_TGI_at	0.369191	3.78e-59	0.369191	5.91e-15	0.566835	9.2e-31	0.481391	2.35e-18	0.409624	2.77054e-44	1.75728e-43		Epileptic encephalopathy, early infantile, 54	INTELLECTUAL DISABILITY AND SEIZURES;NOT SPECIFIED;EPILEPTIC ENCEPHALOPATHY, EARLY INFANTILE, 54;INBORN GENETIC DISEASES;HETEROGENEOUS NUCLEAR RIBONUCLEOPROTEIN G, HUMAN;EPILEPTIC ENCEPHALOPATHY;NOT PROVIDED;INTELLECTUAL DISABILITY;SEIZURES;HISTORY OF NEURODEVELOPMENTAL DISORDER
ACADSB	X100123887_TGI_at	0.343829	2.05e-60	0.349758	1.63e-13	0.673439	7.81e-47	0.343829	1.1e-09	0.409268	3.35868e-44	2.12177e-43		2-methylbutyrylglycinuria	DEFICIENCY OF 2-METHYLBUTYRYL-COA DEHYDROGENASE;NOT PROVIDED
MEGF9	X100309896_TGI_at	0.519024	3.24e-100	0.519024	6.89e-30	0.684346	7.2e-49	0.524591	5.38e-22	0.408741	4.46282e-44	2.808e-43
CAV2	X100310342_TGI_at	0.757855	8.71e-258	0.793818	3.09e-90	0.757855	2.48e-65	0.81821	8.86e-71	0.40872	4.51462e-44	2.82928e-43	abnormal lung morphology;thick pulmonary interalveolar septum;abnormal pulmonary alveolus morphology
TMEM30B	X100300249_TGI_at	0.2998	2.88e-50	0.417412	5.64e-19	0.54253	7.22e-28	0.2998	1.13e-07	0.408635	4.72663e-44	2.95039e-43
ITIH2	X100126357_TGI_at	0.22143	5.38e-29	0.22143	3.08e-06	0.361383	2.73e-12	0.472127	1.22e-17	0.408588	4.8462e-44	3.01307e-43			NOT PROVIDED	Tier 3A
ETV1	X100140472_TGI_at	0.478076	7.78e-134	0.478076	4.78e-25	0.77494	4.97e-70	0.687301	9.22e-42	0.408493	5.10038e-44	3.15862e-43			SEE CASES;NOT PROVIDED
CUGBP2	X100309388_TGI_at	0.633957	1.07e-143	0.633957	1.16e-47	0.699575	7.27e-52	0.65538	6.58e-37	0.408082	6.36494e-44	3.9263e-43
GALNT13	X100129091_TGI_at	0.570058	6.33e-127	0.570058	6.39e-37	0.626581	5.32e-39	0.73098	1.62e-49	0.407346	9.44947e-44	5.80626e-43			GESTATIONAL DIABETES MELLITUS UNCONTROLLED;SEE CASES
ATP8A1	X100162229_TGI_at	0.489484	2.88e-91	0.498382	2.29e-27	0.672209	1.31e-46	0.489484	5.34e-19	0.40695	1.16807e-43	7.14934e-43
GALNT13	X100308370_TGI_at	0.572771	2.62e-119	0.584168	4.33e-39	0.572771	1.66e-31	0.721827	9.05e-48	0.406632	1.38488e-43	8.44349e-43			GESTATIONAL DIABETES MELLITUS UNCONTROLLED;SEE CASES
WWC2	X100161528_TGI_at	0.808826	7.74e-293	0.808826	3.45e-96	0.809913	4.46e-81	0.829952	1.61e-74	0.406462	1.51645e-43	9.20994e-43			LONG QT SYNDROME;NOT PROVIDED
FGFR2	X100312870_TGI_at	0.331383	9.62e-48	0.331383	3.07e-12	0.40206	5.09e-15	0.582999	7.95e-28	0.406448	1.52805e-43	9.24469e-43	increased mast cell number;abnormal mast cell morphology;abnormal thymus morphology;abnormal thymus development;abnormal lung morphology;abnormal lung development;atelectasis;pulmonary hypoplasia;absent lungs;dermatitis;abnormal respiration;respiratory failure;respiratory distress;abnormal bronchiole morphology;abnormal pulmonary circulation;increased IgE level;abnormal tracheal cartilage morphol…	Bent bone dysplasia syndrome;Jackson-Weiss syndrome;Scaphocephaly, maxillary retrusion, and mental retardation;Beare-Stevenson cutis gyrata syndrome;Gastric cancer, somatic;Scaphocephaly and Axenfeld-Rieger anomaly;Apert syndrome;Crouzon syndrome;Saethre-Chotzen syndrome;Antley-Bixler syndrome without genital anomalies or disordered steroidogenesis;Craniosynostosis, nonspecific;Pfeiffer syndrome;…	ACROCEPHALOSYNDACTYLY TYPE I;ANTLEY-BIXLER SYNDROME WITHOUT GENITAL ANOMALIES OR DISORDERED STEROIDOGENESIS;BENT BONE DYSPLASIA SYNDROME;CROUZON SYNDROME;CUTIS GYRATA SYNDROME OF BEARE AND STEVENSON;FGFR2 RELATED CRANIOSYNOSTOSIS;JACKSON-WEISS SYNDROME;LEVY-HOLLISTER SYNDROME;NEOPLASM OF STOMACH;PFEIFFER SYNDROME;SAETHRE-CHOTZEN SYNDROME;SCAPHOCEPHALY, MAXILLARY RETRUSION, AND MENTAL RETARDATION;…	Tier 1	FGFR2
FGFR2	X100160717_TGI_at	0.418876	1.85e-61	0.424111	1.38e-19	0.418876	2.91e-16	0.610706	5e-31	0.406248	1.70065e-43	1.02495e-42	increased mast cell number;abnormal mast cell morphology;abnormal thymus morphology;abnormal thymus development;abnormal lung morphology;abnormal lung development;atelectasis;pulmonary hypoplasia;absent lungs;dermatitis;abnormal respiration;respiratory failure;respiratory distress;abnormal bronchiole morphology;abnormal pulmonary circulation;increased IgE level;abnormal tracheal cartilage morphol…	Bent bone dysplasia syndrome;Jackson-Weiss syndrome;Scaphocephaly, maxillary retrusion, and mental retardation;Beare-Stevenson cutis gyrata syndrome;Gastric cancer, somatic;Scaphocephaly and Axenfeld-Rieger anomaly;Apert syndrome;Crouzon syndrome;Saethre-Chotzen syndrome;Antley-Bixler syndrome without genital anomalies or disordered steroidogenesis;Craniosynostosis, nonspecific;Pfeiffer syndrome;…	ACROCEPHALOSYNDACTYLY TYPE I;ANTLEY-BIXLER SYNDROME WITHOUT GENITAL ANOMALIES OR DISORDERED STEROIDOGENESIS;BENT BONE DYSPLASIA SYNDROME;CROUZON SYNDROME;CUTIS GYRATA SYNDROME OF BEARE AND STEVENSON;FGFR2 RELATED CRANIOSYNOSTOSIS;JACKSON-WEISS SYNDROME;LEVY-HOLLISTER SYNDROME;NEOPLASM OF STOMACH;PFEIFFER SYNDROME;SAETHRE-CHOTZEN SYNDROME;SCAPHOCEPHALY, MAXILLARY RETRUSION, AND MENTAL RETARDATION;…	Tier 1	FGFR2
TNNC1	X100145411_TGI_at	0.521141	1.65e-122	0.576556	6.6e-38	0.521141	1.65e-25	0.788076	2.64e-62	0.405883	2.06666e-43	1.24078e-42		Cardiomyopathy, hypertrophic, 13;Cardiomyopathy, dilated, 1Z	DILATED CARDIOMYOPATHY 1Z;NOT PROVIDED;FAMILIAL HYPERTROPHIC CARDIOMYOPATHY 13;NOT SPECIFIED;CARDIOVASCULAR PHENOTYPE;DILATED CARDIOMYOPATHY 1S;DILATED CARDIOMYOPATHY, DOMINANT;HYPERTROPHIC CARDIOMYOPATHY;DILATED CARDIOMYOPATHY;PRIMARY DILATED CARDIOMYOPATHY;CARDIOMYOPATHY	Tier 2
CLIC5	X100136034_TGI_at	0.449778	1.03e-83	0.449778	4.6e-22	0.490016	2.33e-22	0.714022	2.47e-46	0.40556	2.45411e-43	1.4678e-42	decreased neutrophil cell number;decreased monocyte cell number;abnormal pulmonary alveolus morphology;decreased eosinophil cell number	?Deafness, autosomal recessive 103;?Deafness, autosomal recessive 102	DEAFNESS, AUTOSOMAL RECESSIVE 103;NOT PROVIDED;NOT SPECIFIED
IRX2	X100162322_TGI_at	0.612499	8.06e-127	0.612499	8.85e-44	0.643382	1.19e-41	0.653691	1.15e-36	0.404907	3.47448e-43	2.07021e-42
	X100149768_TGI_at	0.475827	2.33e-135	0.475827	8.45e-25	0.629127	2.16e-39	0.84726	1.37e-80	0.404616	4.05416e-43	2.40649e-42
GPC4	X100161029_TGI_at	0.295266	2.57e-52	0.295266	5.67e-10	0.5444	4.41e-28	0.525381	4.56e-22	0.404211	5.0254e-43	2.97179e-42		Keipert syndrome	DISTAL SHORTENING OF LIMBS;INBORN GENETIC DISEASES;NASODIGITOACOUSTIC SYNDROME	Tier 3B
MAGI1	X100302210_TGI_at	0.693224	5.32e-178	0.693224	3.68e-60	0.707199	1.95e-53	0.739753	2.92e-51	0.403717	6.52981e-43	3.84697e-42			SEE CASES;NOT SPECIFIED;NOT PROVIDED
STARD4	X100154740_TGI_at	0.452001	7.22e-85	0.49625	4.08e-27	0.655228	1.27e-43	0.452001	3.7e-16	0.403505	7.30325e-43	4.28657e-42
MSTP9	X100304169_TGI_at	0.502483	2.96e-94	0.502483	7.46e-28	0.583891	6.09e-33	0.640309	8.16e-35	0.403449	7.52174e-43	4.3984e-42
	X100140073_TGI_at	0.346349	1.34e-39	0.346349	2.85e-13	0.456975	2.38e-19	0.363964	1.02e-10	0.402897	1.00697e-42	5.86654e-42
MOAP1	X100159395_TGI_at	0.549889	4.38e-167	0.74378	1.66e-73	0.722663	8.71e-57	0.549889	2.21e-24	0.402393	1.31285e-42	7.62032e-42
HMGCS1	X100306337_TGI_at	0.233931	1.24e-51	0.233931	8.63e-07	0.612333	7.1e-37	0.500542	6.62e-20	0.400532	3.48551e-42	2.0157e-41			NOT PROVIDED
BEX2	X100135711_TGI_at	0.220846	3.81e-19	0.258539	5.69e-08	0.220846	1.89e-05	0.34973	5.56e-10	0.400485	3.57303e-42	2.05875e-41			ABNORMALITY OF NEURONAL MIGRATION
	X100133899_TGI_at	0.443885	5.96e-89	0.443885	1.78e-21	0.589281	1.17e-33	0.664896	2.72e-38	0.400404	3.72597e-42	2.13903e-41
CADM1	X100151780_TGI_at	0.415059	1.36e-85	0.415059	9.18e-19	0.601638	2.38e-35	0.657302	3.49e-37	0.399809	5.08302e-42	2.90749e-41	abnormal T cell differentiation;increased double-positive T cell number;decreased T cell proliferation;decreased CD4-positive, alpha beta T cell number;decreased CD8-positive, alpha-beta T cell number;decreased interferon-gamma secretion;decreased interleukin-2 secretion;decreased interleukin-4 secretion;abnormal T cell receptor V(D)J recombination		SEE CASES;NOT PROVIDED		CADM1
LPL	X100313705_TGI_at	0.273676	7.43e-59	0.273676	9.25e-09	0.570885	2.87e-31	0.60017	8.98e-30	0.39974	5.27063e-42	3.00388e-41	atelectasis;abnormal pulmonary alveolus morphology;abnormal lung vasculature morphology;pulmonary vascular congestion	High density lipoprotein cholesterol level QTL 11;Lipoprotein lipase deficiency;Combined hyperlipidemia, familial	HYPERLIPOPROTEINEMIA, TYPE I;HYPERAPOBETALIPOPROTEINEMIA;NOT PROVIDED;LIPOPROTEIN LIPASE POLYMORPHISM;LPL-ARITA;HYPERLIPIDEMIA, FAMILIAL COMBINED, SUSCEPTIBILITY TO;CORONARY HEART DISEASE;NOT SPECIFIED;LIPOPROTEIN LIPASE (OLBIA);HIGH DENSITY LIPOPROTEIN CHOLESTEROL LEVEL QUANTITATIVE TRAIT LOCUS 11;SEE CASES;INBORN GENETIC DISEASES	Tier 2
MYO6	X100304071_TGI_at	0.336473	4.34e-59	0.336473	1.39e-12	0.527584	3.35e-26	0.578588	2.41e-27	0.399517	5.91923e-42	3.36135e-41		Deafness, autosomal recessive 37;Deafness, autosomal dominant 22, with hypertrophic cardiomyopathy;Deafness, autosomal dominant 22	DEAFNESS, AUTOSOMAL DOMINANT 22;DEAFNESS, AUTOSOMAL RECESSIVE 37;NOT PROVIDED;NOT SPECIFIED;NONSYNDROMIC HEARING LOSS AND DEAFNESS;SENSORINEURAL DEAFNESS WITH HYPERTROPHIC CARDIOMYOPATHY;NONSYNDROMIC HEARING LOSS, DOMINANT;NONSYNDROMIC HEARING LOSS, RECESSIVE;INFERTILITY;MALE INFERTILITY
INADL	X100153112_TGI_at	0.515947	1.22e-93	0.542787	5.17e-33	0.515947	5.85e-25	0.654165	9.81e-37	0.398752	8.81219e-42	4.98618e-41
HHIP	X100311674_TGI_at	0.279229	1.48e-42	0.279229	4.61e-09	0.401366	5.7e-15	0.578579	2.41e-27	0.398592	9.57377e-42	5.39768e-41	abnormal spleen morphology;small spleen;abnormal lung morphology;respiratory failure;abnormal pulmonary alveolar duct morphology;left pulmonary isomerism;small lung;primary atelectasis			Tier 3A	HHIP
MATN3	X100300055_TGI_at	0.63938	4.12e-241	0.830704	7.05e-106	0.63938	5.26e-41	0.810535	1.77e-68	0.398546	9.80805e-42	5.51002e-41	osteoarthritis	Osteoarthritis susceptibility 2;Epiphyseal dysplasia, multiple, 5;?Spondyloepimetaphyseal dysplasia	MULTIPLE EPIPHYSEAL DYSPLASIA 5;MULTIPLE EPIPHYSEAL DYSPLASIA, DOMINANT;OSTEOARTHRITIS OF DISTAL INTERPHALANGEAL JOINT;NOT SPECIFIED;SPONDYLOEPIMETAPHYSEAL DYSPLASIA MATRILIN-3 RELATED;NOT PROVIDED;SEE CASES	Tier 3A
UBL3	X100132662_TGI_at	0.704028	5.32e-213	0.747338	1.45e-74	0.782191	3.77e-72	0.704028	1.45e-44	0.398436	1.03807e-41	5.81096e-41
PAPSS2	X100302709_TGI_at	0.583107	2.34e-157	0.727653	6.35e-69	0.583107	7.72e-33	0.71397	2.52e-46	0.398116	1.22551e-41	6.83591e-41	arthritis	Brachyolmia 4 with mild epiphyseal and metaphyseal changes	SPONDYLOEPIMETAPHYSEAL DYSPLASIA, PAKISTANI TYPE;NOT PROVIDED;NOT SPECIFIED;BRACHYOLMIA
SLC22A3	X100157312_TGI_at	0.230216	9.87e-31	0.230216	1.27e-06	0.419734	2.5e-16	0.422963	3.48e-14	0.397218	1.95e-41	1.08387e-40		Lymphoproliferative syndrome 1;	NOT PROVIDED	Tier 1
RTKN2	X100149042_TGI_at	0.742139	1.87e-234	0.742139	5.03e-73	0.760061	6.45e-66	0.8209	1.3e-71	0.396976	2.20907e-41	1.22354e-40			IDIOPATHIC FIBROSING ALVEOLITIS, CHRONIC FORM
SKP1	X100308068_TGI_at	0.510942	1.5e-90	0.510942	7.02e-29	0.615437	2.5e-37	0.553159	1.05e-24	0.396675	2.58006e-41	1.42401e-40			KERATOCONUS 1
C4orf31	X100133714_TGI_at	0.494207	7.44e-131	0.494207	7.08e-27	0.713027	1.13e-54	0.741175	1.5e-51	0.396479	2.85456e-41	1.57001e-40
NECAB1	X100146077_TGI_at	0.585982	6.36e-164	0.728502	3.71e-69	0.711595	2.29e-54	0.585982	3.72e-28	0.396281	3.16062e-41	1.73228e-40
ABCC4	X100135039_TGI_at	0.479045	4.53e-83	0.496921	3.41e-27	0.626874	4.8e-39	0.479045	3.58e-18	0.396196	3.30198e-41	1.80348e-40	small spleen;thymus cortex hypoplasia;intestinal inflammation;abnormal spleen red pulp morphology;small intestinal inflammation;abnormal spleen B cell follicle morphology;increased susceptibility to induced colitis		LARGE FOR GESTATIONAL AGE;GESTATIONAL DIABETES MELLITUS UNCONTROLLED;MALIGNANT TUMOR OF PROSTATE;PREMATURE OVARIAN FAILURE;TENOFOVIR RESPONSE - METABOLISM/PK;NOT PROVIDED	Tier 1
C2orf54	X100130565_TGI_at	0.313599	2.65e-48	0.313599	4.38e-11	0.355055	6.73e-12	0.654591	8.53e-37	0.395449	4.84698e-41	2.63816e-40
MYO1B	X100309370_TGI_at	0.572511	1.1e-155	0.572511	2.73e-37	0.756433	5.86e-65	0.727709	6.95e-49	0.394912	6.38276e-41	3.4621e-40
REV1	X100306743_TGI_at	0.380252	2.07e-78	0.55362	1.6e-34	0.58687	2.46e-33	0.380252	1.32e-11	0.394261	8.90257e-41	4.81228e-40	lymphoid hypoplasia;abnormal somatic hypermutation frequency		NORMAL PREGNANCY;LARGE FOR GESTATIONAL AGE;PREECLAMPSIA;NOT PROVIDED
CACNG4	X100147831_TGI_at	0.391842	1.55e-77	0.391842	9.22e-17	0.450855	7.92e-19	0.756242	9.73e-55	0.394196	9.20219e-41	4.95721e-40			NOT PROVIDED	Tier 3B
STARD3NL	X100124177_TGI_at	0.455831	4.21e-104	0.526751	7.07e-31	0.731977	6.47e-59	0.455831	1.97e-16	0.3936	1.24726e-40	6.69603e-40			NOT PROVIDED
DAPK2	X100302323_TGI_at	0.262156	1.24e-77	0.502515	7.39e-28	0.262156	4.4e-07	0.776145	2.53e-59	0.393561	1.2723e-40	6.80725e-40				Tier 1
HMGCS1	X100139749_TGI_at	0.240551	3.43e-33	0.240551	4.27e-07	0.42195	1.69e-16	0.453549	2.87e-16	0.393312	1.44381e-40	7.69868e-40			NOT PROVIDED
CCDC85A	X100125301_TGI_at	0.799896	9.37e-305	0.838103	1.78e-109	0.799896	1.09e-77	0.821886	6.4e-72	0.393148	1.57001e-40	8.34332e-40			SEE CASES;NOT PROVIDED
EPB41L5	X100149337_TGI_at	0.814441	0	0.823391	1.72e-102	0.814441	1.13e-82	0.899282	1.15e-104	0.393034	1.66327e-40	8.80917e-40
ETV1	X100307258_TGI_at	0.582556	1.11e-131	0.582556	7.76e-39	0.742686	1.77e-61	0.583861	6.38e-28	0.392962	1.72561e-40	9.10868e-40			SEE CASES;NOT PROVIDED
WWC2	X100124006_TGI_at	0.750148	3.62e-258	0.750148	2.06e-75	0.80464	2.86e-79	0.828186	6.14e-74	0.391286	4.03314e-40	2.12178e-39			LONG QT SYNDROME;NOT PROVIDED
	X100125280_TGI_at	0.544331	9.86e-126	0.544331	3.17e-33	0.714996	4.25e-55	0.64679	1.06e-35	0.390664	5.51893e-40	2.89376e-39
FARP1	X100137800_TGI_at	0.330621	1.44e-34	0.330621	3.45e-12	0.375744	3.28e-13	0.402076	7.05e-13	0.38897	1.29238e-39	6.75387e-39			NOT PROVIDED
NTN4	X100137266_TGI_at	0.576427	6.76e-136	0.576427	6.91e-38	0.747327	1.26e-62	0.61671	9.19e-32	0.387	3.45336e-39	1.79872e-38	abnormal spleen morphology		MALIGNANT TUMOR OF PROSTATE	Tier 3A	NTN4
ANKRD29	X100137103_TGI_at	0.648544	3.14e-201	0.803507	5.08e-94	0.648544	1.68e-42	0.709437	1.64e-45	0.3867	4.00782e-39	2.08063e-38
FNIP2	X100136944_TGI_at	0.300428	2.84e-81	0.300428	2.81e-10	0.733783	2.44e-59	0.561003	1.7e-25	0.386317	4.84592e-39	2.50745e-38			NOT PROVIDED
CD47	X100309545_TGI_at	0.639131	5.53e-185	0.682863	9.23e-58	0.803883	5.15e-79	0.639131	1.18e-34	0.386002	5.66377e-39	2.92102e-38	decreased leukocyte cell number;decreased neutrophil cell number;abnormal spleen morphology;enlarged spleen;increased activated T cell number;increased susceptibility to bacterial infection;increased susceptibility to viral infection;abnormal neutrophil physiology;impaired neutrophil phagocytosis;decreased osteoclast cell number;decreased lymphocyte cell number;decreased T cell number;impaired gr…			Tier 3B
C11orf9	X100151438_TGI_at	0.418913	8.11e-102	0.578544	3.26e-38	0.418913	2.89e-16	0.747723	6.58e-53	0.385193	8.45117e-39	4.34434e-38
PEX13	X100307672_TGI_at	0.292382	4.27e-51	0.432873	2.08e-20	0.538119	2.29e-27	0.292382	2.3e-07	0.384957	9.49561e-39	4.86534e-38	respiratory distress	Peroxisome biogenesis disorder 11B;Peroxisome biogenesis disorder 11A (Zellweger)	PEROXISOME BIOGENESIS DISORDER 11A;PEROXISOME BIOGENESIS DISORDER 11B;ZELLWEGER SYNDROME;NOT SPECIFIED;NOT PROVIDED
INSIG1	X100311145_TGI_at	0.234487	3.41e-29	0.234487	8.15e-07	0.46762	2.77e-20	0.315935	2.25e-08	0.384223	1.36299e-38	6.96099e-38
CASZ1	X100303221_TGI_at	0.53355	9.69e-112	0.616309	1.9e-44	0.53355	7.41e-27	0.666362	1.65e-38	0.38356	1.88753e-38	9.6087e-38	abnormal lymphatic vessel morphology;enlarged lymphatic vessel		NOT PROVIDED
MAGI1	X100157299_TGI_at	0.764476	1.64e-250	0.792202	1.26e-89	0.764476	4.18e-67	0.792024	2.47e-63	0.382977	2.51073e-38	1.27399e-37			SEE CASES;NOT SPECIFIED;NOT PROVIDED
CAV1	X100310273_TGI_at	0.776865	6.45e-283	0.811844	1.9e-97	0.776865	1.39e-70	0.836861	7.42e-77	0.382909	2.59617e-38	1.31311e-37	abnormal lung morphology;thick pulmonary interalveolar septum;heart inflammation;lung inflammation;abnormal type II pneumocyte morphology;abnormal respiratory mechanics;increased susceptibility to bacterial infection;abnormal macrophage physiology;abnormal neutrophil physiology;abnormal pulmonary endothelial cell surface;abnormal pulmonary elastic fiber morphology;pulmonary interstitial fibrosis;…	?Lipodystrophy, congenital generalized, type 3;Pulmonary hypertension, primary, 3;Lipodystrophy, familial partial, type 7	LIPODYSTROPHY, CONGENITAL GENERALIZED, TYPE 3;PRIMARY PULMONARY HYPERTENSION 3;NOT PROVIDED;NOT SPECIFIED;PARTIAL LIPODYSTROPHY, CONGENITAL CATARACTS, AND NEURODEGENERATION SYNDROME;INBORN GENETIC DISEASES;MONOGENIC DIABETES;PULMONARY ARTERIAL HYPERTENSION ASSOCIATED WITH CONGENITAL HEART DISEASE
NR3C2	X100159764_TGI_at	0.701803	5.87e-193	0.736212	2.59e-71	0.735674	8.72e-60	0.701803	3.52e-44	0.381886	4.27919e-38	2.15743e-37		Pseudohypoaldosteronism type I, autosomal dominant;Hypertension, early-onset, autosomal dominant, with exacerbation in pregnancy	AUTISM SPECTRUM DISORDER;PSEUDOHYPOALDOSTERONISM TYPE 1 AUTOSOMAL DOMINANT;HYPERTENSION, EARLY-ONSET, AUTOSOMAL DOMINANT, WITH EXACERBATION IN PREGNANCY;SEE CASES;PSEUDOHYPOALDOSTERONISM;NOT SPECIFIED;NOT PROVIDED	Tier 1
SMEK2	X100161663_TGI_at	0.237606	4.42e-41	0.427662	6.44e-20	0.461941	8.81e-20	0.237606	2.39e-05	0.381544	5.05603e-38	2.54094e-37
NECAB1	X100308615_TGI_at	0.586581	1.77e-136	0.692932	4.31e-60	0.635908	1.88e-40	0.586581	3.19e-28	0.38129	5.71914e-38	2.86503e-37
LIMCH1	X100143851_TGI_at	0.774708	0	0.830486	8.94e-106	0.774708	5.8e-70	0.906804	3.15e-109	0.380319	9.16697e-38	4.57766e-37			NOT PROVIDED
ETV1	X100300188_TGI_at	0.629811	4.97e-173	0.629811	6.9e-47	0.79385	9.75e-76	0.681142	8.9e-41	0.379991	1.07412e-37	5.34679e-37			SEE CASES;NOT PROVIDED
GNAQ	X100149791_TGI_at	0.748124	1.93e-254	0.748124	8.43e-75	0.839077	3.29e-92	0.770002	7.37e-58	0.379929	1.10675e-37	5.49186e-37	abnormal breathing pattern;abnormal larynx morphology;decreased pulmonary respiratory rate;decreased susceptibility to type I hypersensitivity reaction	Sturge-Weber syndrome, somatic, mosaic;Capillary malformations, congenital, 1, somatic, mosaic	CAPILLARY MALFORMATION;STURGE-WEBER SYNDROME;SEE CASES;CUTANEOUS MELANOMA;INTRAOCULAR MELANOMA
FNIP2	X100132807_TGI_at	0.382189	4.24e-72	0.382189	5.65e-16	0.665909	1.77e-45	0.468346	2.36e-17	0.379346	1.46766e-37	7.25982e-37			NOT PROVIDED
CYP51A1	X100123429_TGI_at	0.321645	3.54e-47	0.321645	1.34e-11	0.491472	1.69e-22	0.48437	1.37e-18	0.379287	1.50957e-37	7.44376e-37	abnormal lymphatic vessel morphology;abnormal lymphatic vessel smooth muscle morphology		NOT PROVIDED	Tier 1
NDFIP2	X100139685_TGI_at	0.557851	6.1e-96	0.58276	7.21e-39	0.562354	3.28e-30	0.557851	3.56e-25	0.378363	2.35691e-37	1.15857e-36
MATN3	X100134628_TGI_at	0.592417	6.5e-228	0.827342	2.66e-104	0.592417	4.43e-34	0.8108	1.48e-68	0.378009	2.79368e-37	1.36899e-36	osteoarthritis	Osteoarthritis susceptibility 2;Epiphyseal dysplasia, multiple, 5;?Spondyloepimetaphyseal dysplasia	MULTIPLE EPIPHYSEAL DYSPLASIA 5;MULTIPLE EPIPHYSEAL DYSPLASIA, DOMINANT;OSTEOARTHRITIS OF DISTAL INTERPHALANGEAL JOINT;NOT SPECIFIED;SPONDYLOEPIMETAPHYSEAL DYSPLASIA MATRILIN-3 RELATED;NOT PROVIDED;SEE CASES	Tier 3A
SDPR	X100302711_TGI_at	0.72837	1.86e-218	0.773528	6.18e-83	0.72837	4.42e-58	0.754414	2.44e-54	0.376756	5.094e-37	2.48847e-36
BAZ2A	X100129397_TGI_at	0.605919	5.42e-219	0.605919	1.2e-42	0.793456	1.3e-75	0.872126	9.05e-91	0.375972	7.40384e-37	3.60565e-36	abnormal spleen morphology
	X100130141_TGI_at	0.353105	2.58e-67	0.479198	3.59e-25	0.600622	3.3e-35	0.353105	3.75e-10	0.375177	1.08136e-36	5.24995e-36
CAV1	X100136862_TGI_at	0.784339	1.63e-287	0.804996	1.28e-94	0.784339	8.55e-73	0.849962	1.33e-81	0.374669	1.37622e-36	6.66091e-36	abnormal lung morphology;thick pulmonary interalveolar septum;heart inflammation;lung inflammation;abnormal type II pneumocyte morphology;abnormal respiratory mechanics;increased susceptibility to bacterial infection;abnormal macrophage physiology;abnormal neutrophil physiology;abnormal pulmonary endothelial cell surface;abnormal pulmonary elastic fiber morphology;pulmonary interstitial fibrosis;…	?Lipodystrophy, congenital generalized, type 3;Pulmonary hypertension, primary, 3;Lipodystrophy, familial partial, type 7	LIPODYSTROPHY, CONGENITAL GENERALIZED, TYPE 3;PRIMARY PULMONARY HYPERTENSION 3;NOT PROVIDED;NOT SPECIFIED;PARTIAL LIPODYSTROPHY, CONGENITAL CATARACTS, AND NEURODEGENERATION SYNDROME;INBORN GENETIC DISEASES;MONOGENIC DIABETES;PULMONARY ARTERIAL HYPERTENSION ASSOCIATED WITH CONGENITAL HEART DISEASE
WBP4	X100302449_TGI_at	0.523485	3.69e-131	0.657998	2.17e-52	0.695125	5.71e-51	0.523485	6.77e-22	0.373994	1.89501e-36	9.14369e-36
CABLES1	X100307764_TGI_at	0.446707	1.11e-89	0.446707	9.34e-22	0.477553	3.48e-21	0.765765	7.1e-57	0.373704	2.17354e-36	1.04556e-35			NOT PROVIDED		CABLES1
REV1	X100122544_TGI_at	0.388041	4.84e-68	0.491356	1.51e-26	0.572628	1.73e-31	0.388041	4.75e-12	0.373393	2.51652e-36	1.20685e-35	lymphoid hypoplasia;abnormal somatic hypermutation frequency		NORMAL PREGNANCY;LARGE FOR GESTATIONAL AGE;PREECLAMPSIA;NOT PROVIDED
ARAP2	X100142634_TGI_at	0.412738	2.66e-61	0.473315	1.59e-24	0.516758	4.81e-25	0.412738	1.56e-13	0.373371	2.54285e-36	1.21578e-35
EFR3B	X100130247_TGI_at	0.391421	1.28e-80	0.419401	3.72e-19	0.391421	2.87e-14	0.790365	6.71e-63	0.373017	3.00605e-36	1.43288e-35
WIPF2	X100140576_TGI_at	0.628471	2.94e-140	0.638553	1.56e-48	0.628471	2.73e-39	0.715616	1.27e-46	0.371955	4.95366e-36	2.35411e-35
PLAGL1	X100123360_TGI_at	0.499799	1.4e-114	0.623858	8.51e-46	0.665622	1.99e-45	0.499799	7.63e-20	0.371883	5.12461e-36	2.42802e-35	atelectasis;respiratory distress
	X100123263_TGI_at	0.261028	2.96e-21	0.261028	4.26e-08	0.274268	1.28e-07	0.33833	2.04e-09	0.371851	5.20173e-36	2.45715e-35
SLC1A1	X100139496_TGI_at	0.669386	7.67e-177	0.692509	5.42e-60	0.753988	2.53e-64	0.669386	5.8e-39	0.371745	5.4659e-36	2.57421e-35		?Schizophrenia susceptibility 18;Dicarboxylic aminoaciduria	SCHIZOPHRENIA 18;DICARBOXYLIC AMINOACIDURIA;NOT SPECIFIED;CEREBRAL VISUAL IMPAIRMENT AND INTELLECTUAL DISABILITY;SEE CASES;NOT PROVIDED	Tier 1
PTPN21	X100149904_TGI_at	0.846477	0	0.874217	4.42e-130	0.846477	2.16e-95	0.897007	2.34e-103	0.371688	5.61394e-36	2.63604e-35			MALIGNANT TUMOR OF PROSTATE
RAD1	X100130412_TGI_at	0.205867	3.82e-36	0.205867	1.36e-05	0.548531	1.47e-28	0.383448	8.69e-12	0.371359	6.55189e-36	3.0673e-35
MTRR	X100141139_TGI_at	0.320381	1.48e-32	0.320381	1.62e-11	0.365803	1.44e-12	0.390811	3.28e-12	0.371271	6.82515e-36	3.18574e-35		Neural tube defects, folate-sensitive, susceptibility to;Homocystinuria-megaloblastic anemia, cbl E type	DISORDERS OF INTRACELLULAR COBALAMIN METABOLISM;DOWN SYNDROME, SUSCEPTIBILITY TO;GASTROINTESTINAL STROMA TUMOR;NEURAL TUBE DEFECTS, FOLATE-SENSITIVE, SUSCEPTIBILITY TO;METHOTREXATE RESPONSE - TOXICITY/ADR;NOT SPECIFIED;HOMOCYSTINURIA-MEGALOBLASTIC ANEMIA DUE TO DEFECT IN COBALAMIN METABOLISM, CBLE COMPLEMENTATION TYPE;INBORN GENETIC DISEASES;NOT PROVIDED
ATF6	X100133930_TGI_at	0.497155	9.24e-111	0.621082	2.69e-45	0.649279	1.27e-42	0.497155	1.26e-19	0.370865	8.25493e-36	3.84172e-35		Achromatopsia 7	ACHROMATOPSIA 7;ACHROMATOPSIA;MACULAR DYSTROPHY;NOT PROVIDED
FAM134B	X100142645_TGI_at	0.336201	4.26e-45	0.373624	2.69e-15	0.512294	1.4e-24	0.336201	2.58e-09	0.370858	8.28027e-36	3.84214e-35
	X100306944_TGI_at	0.405901	4.17e-63	0.405901	5.91e-18	0.537922	2.41e-27	0.518545	1.87e-21	0.370576	9.44837e-36	4.37126e-35
	X100157644_TGI_at	0.386868	3.03e-68	0.580024	1.93e-38	0.386868	5.9e-14	0.475563	6.66e-18	0.370525	9.67565e-36	4.46329e-35
ZNF597	X100301175_TGI_at	0.326528	1.39e-56	0.326528	6.45e-12	0.571897	2.14e-31	0.501808	5.19e-20	0.370325	1.06224e-35	4.8857e-35
CBLL1	X100125521_TGI_at	0.211115	2.02e-34	0.211115	8.35e-06	0.549531	1.12e-28	0.338995	1.89e-09	0.370039	1.21396e-35	5.56722e-35
PLS1	X100149814_TGI_at	0.274429	1.71e-31	0.274429	8.42e-09	0.4066	2.39e-15	0.388768	4.31e-12	0.369895	1.29831e-35	5.93673e-35	increased susceptibility to induced colitis;increased susceptibility to colitis induced morbidity/mortality		HEARING IMPAIRMENT
SKP1	X100308771_TGI_at	0.461371	5.01e-76	0.461371	2.98e-23	0.592971	3.72e-34	0.510495	9.46e-21	0.369689	1.42886e-35	6.51476e-35			KERATOCONUS 1
WWTR1	X100158435_TGI_at	0.573618	1.57e-134	0.706004	2.89e-63	0.614057	3.98e-37	0.573618	8.24e-27	0.369444	1.60107e-35	7.27886e-35	abnormal lung development;overexpanded pulmonary alveoli;intestinal inflammation;lung inflammation;emphysema;abnormal respiratory mechanics;tubular nephritis;abnormal lung vasculature morphology;enlarged lung;impaired lung alveolus development;pulmonary fibrosis;pale lung;abnormal pulmonary alveolus wall morphology;alveolitis;decreased lung elastance	;Barth syndrome	NOT PROVIDED
CCDC68	X100139699_TGI_at	0.809505	0	0.866969	1.81e-125	0.818514	3.77e-84	0.809505	3.55e-68	0.369009	1.9602e-35	8.88585e-35
DIDO1	X100309983_TGI_at	0.358266	3.77e-44	0.358266	3.93e-14	0.468569	2.28e-20	0.409959	2.32e-13	0.368821	2.13903e-35	9.66865e-35	increased monocyte cell number;increased granulocyte number;spleen hyperplasia;increased spleen weight;increased spleen white pulp amount;abnormal splenic cell ratio;abnormal splenocyte morphology
ETV5	X100156873_TGI_at	0.509457	4.97e-97	0.509457	1.07e-28	0.588645	1.43e-33	0.647942	7.35e-36	0.368775	2.18479e-35	9.84722e-35	abnormal vomeronasal organ morphology
ETV1	X100153182_TGI_at	0.498242	9.21e-137	0.498242	2.38e-27	0.758303	1.89e-65	0.708552	2.35e-45	0.368728	2.23246e-35	1.00333e-34			SEE CASES;NOT PROVIDED
NPNT	X100129915_TGI_at	0.746984	5.01e-246	0.789558	1.23e-88	0.746984	1.53e-62	0.8018	5.54e-66	0.368189	2.86597e-35	1.28438e-34				Tier 3A	NPNT
PTPRM	X100309496_TGI_at	0.61588	1.49e-174	0.741848	6.12e-73	0.61588	2.15e-37	0.742617	7.59e-52	0.367794	3.44083e-35	1.53762e-34			NOT PROVIDED
POGK	X100123664_TGI_at	0.455315	8.53e-88	0.455315	1.26e-22	0.637604	1.01e-40	0.57804	2.76e-27	0.366558	6.08415e-35	2.71115e-34
PDE8A	X100302907_TGI_at	0.208091	3.62e-41	0.382295	5.54e-16	0.534261	6.18e-27	0.208091	0.000193475	0.366502	6.24179e-35	2.77354e-34				Tier 1
GPD1L	X100155988_TGI_at	0.62986	1.03e-163	0.62986	6.76e-47	0.693798	1.05e-50	0.773519	1.08e-58	0.366043	7.70733e-35	3.41511e-34		Brugada syndrome 2	BRUGADA SYNDROME;BRUGADA SYNDROME 2;CARDIOVASCULAR PHENOTYPE;DEATH IN INFANCY;NOT PROVIDED;NOT SPECIFIED;LONG QT SYNDROME;PRIMARY FAMILIAL HYPERTROPHIC CARDIOMYOPATHY;SUDDEN INFANT DEATH SYNDROME;SUDDEN CARDIAC DEATH;PRIMARY DILATED CARDIOMYOPATHY;WOLFF-PARKINSON-WHITE PATTERN
NDFIP2	X100306770_TGI_at	0.607819	9.99e-125	0.640365	7.02e-49	0.63101	1.1e-39	0.607819	1.12e-30	0.365685	9.08271e-35	4.01323e-34
LIMCH1	X100158022_TGI_at	0.776793	0	0.776793	4.66e-84	0.859803	1.43e-101	0.864826	1.42e-87	0.365633	9.30186e-35	4.09855e-34			NOT PROVIDED
MTMR12	X100147732_TGI_at	0.471077	8.16e-101	0.609997	2.4e-43	0.618734	8.13e-38	0.471077	1.47e-17	0.365459	1.00748e-34	4.42671e-34			NOT PROVIDED
MAP7	X100300363_TGI_at	0.307156	2.76e-31	0.307156	1.1e-10	0.401104	5.96e-15	0.338915	1.91e-09	0.365332	1.06785e-34	4.6789e-34	decreased length of allograft survival		NOT PROVIDED
TJP1	X100313338_TGI_at	0.601035	5.61e-169	0.601035	7.96e-42	0.70269	1.68e-52	0.814607	1.1e-69	0.365324	1.07163e-34	4.68242e-34			NOT PROVIDED
GOLGA1	X100312479_TGI_at	0.745147	7.74e-236	0.795099	1e-90	0.756306	6.32e-65	0.745147	2.27e-52	0.365124	1.17443e-34	5.11739e-34
MOSC2	X100310036_TGI_at	0.751803	1.06e-228	0.771348	3.39e-82	0.751803	9.24e-64	0.768719	1.47e-57	0.364674	1.44257e-34	6.26842e-34
SLC22A3	X100126757_TGI_at	0.261611	8.54e-28	0.28197	3.25e-09	0.428551	5.2e-17	0.261611	3.54e-06	0.364642	1.46409e-34	6.34441e-34		Lymphoproliferative syndrome 1;	NOT PROVIDED	Tier 1
OSGIN2	X100122067_TGI_at	0.324232	1.13e-76	0.324232	9.12e-12	0.697285	2.11e-51	0.548706	2.89e-24	0.364278	1.72831e-34	7.46876e-34
VAPA	X100311712_TGI_at	0.531094	8.64e-124	0.531094	1.91e-31	0.711895	1.98e-54	0.656237	4.97e-37	0.364117	1.86002e-34	8.01061e-34			NOT PROVIDED		VAPA
OTUD1	X100157538_TGI_at	0.472792	1.49e-95	0.472792	1.81e-24	0.65416	1.93e-43	0.600838	7.5e-30	0.364112	1.86388e-34	8.01061e-34
HOMER1	X100140870_TGI_at	0.506162	1.43e-87	0.506162	2.69e-28	0.598528	6.45e-35	0.555257	6.5e-25	0.364039	1.92736e-34	8.26088e-34
	X100303717_TGI_at	0.203564	6.13e-16	0.203564	1.68e-05	0.239548	3.75e-06	0.318916	1.66e-08	0.363672	2.27748e-34	9.73498e-34
C1orf198	X100156131_TGI_at	0.560587	2.08e-192	0.775583	1.22e-83	0.560587	5.38e-30	0.803613	1.72e-66	0.363193	2.83172e-34	1.20713e-33	increased leukocyte cell number;increased B cell number
INSIG1	X100148916_TGI_at	0.259478	4.18e-32	0.259478	5.1e-08	0.457617	2.09e-19	0.354879	3.04e-10	0.363051	3.01941e-34	1.28366e-33
POLR3G	X100307244_TGI_at	0.239108	6.12e-34	0.239108	4.99e-07	0.461754	9.15e-20	0.417934	7.32e-14	0.362828	3.34125e-34	1.41665e-33
KIAA0408	X100122450_TGI_at	0.771342	2.69e-266	0.79834	5.62e-92	0.771342	5.24e-69	0.820673	1.53e-71	0.361022	7.55617e-34	3.19512e-33
WDR33	X100148032_TGI_at	0.425505	2.3e-79	0.518707	7.56e-30	0.608602	2.45e-36	0.425505	2.38e-14	0.360019	1.1862e-33	5.00239e-33
COL4A3	X100133035_TGI_at	0.481381	9.04e-128	0.481381	2.05e-25	0.706174	3.19e-53	0.745633	1.8e-52	0.359313	1.62784e-33	6.84649e-33	tubular nephritis;glomerulonephritis	Hematuria, benign familial;Alport syndrome 3, autosomal dominant;Alport syndrome 2, autosomal recessive	ALPORT SYNDROME 3, AUTOSOMAL DOMINANT;ALPORT SYNDROME, AUTOSOMAL RECESSIVE;BENIGN FAMILIAL HEMATURIA;NOT PROVIDED;-;NOT SPECIFIED;ALPORT SYNDROME;SEE CASES;GLOMERULOPATHY;HEMATURIA;MACROSCOPIC HEMATURIA;MICROALBUMINURIA;MICROSCOPIC HEMATURIA;PROTEINURIA;COL4A3-RELATED DISORDERS	Tier 3A
CCDC68	X100301640_TGI_at	0.806923	0	0.857228	1.11e-119	0.836329	4.56e-91	0.806923	1.98e-67	0.35915	1.75037e-33	7.3422e-33
SNIP1	X100157442_TGI_at	0.330995	3.74e-57	0.418624	4.38e-19	0.590083	9.15e-34	0.330995	4.58e-09	0.359073	1.8123e-33	7.58179e-33		Psychomotor retardation, epilepsy, and craniofacial dysmorphism	PSYCHOMOTOR RETARDATION, EPILEPSY, AND CRANIOFACIAL DYSMORPHISM;NOT SPECIFIED;NOT PROVIDED;ROLANDIC EPILEPSY
RAB14	X100148328_TGI_at	0.482273	9.9e-116	0.482273	1.63e-25	0.746919	1.59e-62	0.604973	2.44e-30	0.358724	2.11769e-33	8.83589e-33
PPP2CB	X100155099_TGI_at	0.555385	7.55e-97	0.555385	8.97e-35	0.604214	1.03e-35	0.557064	4.28e-25	0.358201	2.67417e-33	1.11282e-32
ZC3H12C	X100137111_TGI_at	0.512493	7.49e-125	0.582562	7.74e-39	0.749712	3.15e-63	0.512493	6.35e-21	0.358102	2.7948e-33	1.15995e-32
SPAG9	X100300244_TGI_at	0.680755	2.18e-197	0.78492	6.15e-87	0.692723	1.71e-50	0.680755	1.02e-40	0.357497	3.65666e-33	1.51366e-32		Erythrokeratodermia variabilis et progressiva 3;Syndactyly, type III;Craniometaphyseal dysplasia, autosomal recessive;Palmoplantar keratoderma with congenital alopecia;Atrioventricular septal defect 3;Oculodentodigital dysplasia, autosomal recessive;Oculodentodigital dysplasia;Hypoplastic left heart syndrome 1;
C5	X100142068_TGI_at	0.306362	1.57e-46	0.306362	1.23e-10	0.498726	3.3e-23	0.487002	8.45e-19	0.357091	4.37923e-33	1.80801e-32	increased airway responsiveness;increased susceptibility to bacterial infection;decreased susceptibility to induced arthritis;increased susceptibility to induced arthritis	Eculizumab, poor response to;C5 deficiency	LEINER DISEASE;ECULIZUMAB, POOR RESPONSE TO;MALIGNANT TUMOR OF PROSTATE;NOT SPECIFIED;IMMUNODEFICIENCY DUE TO A LATE COMPONENT OF COMPLEMENT DEFICIENCY	Tier 1
ZNRF3	X100136509_TGI_at	0.657423	5.99e-175	0.657423	2.85e-52	0.680495	3.86e-48	0.799846	1.93e-65	0.356529	5.61673e-33	2.31286e-32
MME	X100122206_TGI_at	0.645505	8.33e-142	0.672436	1.91e-55	0.650005	9.62e-43	0.645505	1.6e-35	0.356518	5.64547e-33	2.31862e-32	dermatitis;increased susceptibility to type I hypersensitivity reaction	Charcot-Marie-Tooth disease, axonal, type 2T;?Spinocerebellar ataxia 43;	CHARCOT-MARIE-TOOTH DISEASE, AXONAL, TYPE 2T;SPINOCEREBELLAR ATAXIA 43;SEE CASES;NOT PROVIDED;IDIOPATHIC MEMBRANOUS GLOMERULONEPHRITIS;NOT SPECIFIED;INBORN GENETIC DISEASES;AUTOSOMAL RECESSIVE AXONAL HEREDITARY MOTOR AND SENSORY NEUROPATHY	Tier 1
FAM105A	X100158673_TGI_at	0.614636	4.1e-153	0.676262	2.77e-56	0.717332	1.32e-55	0.614636	1.66e-31	0.355564	8.60446e-33	3.52469e-32
ROR1	X100136377_TGI_at	0.575285	6.03e-140	0.640382	6.96e-49	0.725406	2.1e-57	0.575285	5.47e-27	0.355164	1.02648e-32	4.1939e-32	respiratory distress;abnormal respiratory system physiology;abnormal pulmonary alveolus morphology	?Deafness, autosomal recessive 108	DEAFNESS, AUTOSOMAL RECESSIVE 108;NOT PROVIDED	Tier 3B
ST6GALNAC5	X100132703_TGI_at	0.771285	3.85e-292	0.841871	2.23e-111	0.8051	2e-79	0.771285	3.68e-58	0.355026	1.09056e-32	4.44418e-32
SPTBN1	X100313941_TGI_at	0.637373	7.1e-185	0.699022	1.5e-61	0.637373	1.1e-40	0.82298	2.89e-72	0.354212	1.55943e-32	6.33845e-32	increased lung adenocarcinoma incidence		NOT PROVIDED
CDKN2B	X100155455_TGI_at	0.677907	9.54e-177	0.677907	1.2e-56	0.753831	2.78e-64	0.694205	6.78e-43	0.353966	1.73724e-32	7.04297e-32	increased monocyte cell number;lymphoid hyperplasia;abnormal spleen morphology;enlarged spleen;spleen hyperplasia;abnormal lymph node secondary follicle morphology;abnormal spleen marginal zone morphology;abnormal lymphocyte morphology;lymph node hyperplasia;abnormal Langerhans cell morphology;increased mature B cell number;abnormal lymph node germinal center morphology;myeloid hyperplasia;abnorm…		NOT PROVIDED
GPHN	X100137419_TGI_at	0.367585	1.48e-53	0.448519	6.16e-22	0.498184	3.74e-23	0.367585	6.53e-11	0.353727	1.92931e-32	7.80157e-32	apnea	Molybdenum cofactor deficiency C	MOLYBDENUM COFACTOR DEFICIENCY, COMPLEMENTATION GROUP C;HYPEREKPLEXIA;HYPEREKPLEXIA HEREDITARY;SEE CASES;NOT SPECIFIED;NOT PROVIDED;MOLYBDENUM COFACTOR DEFICIENCY, COMPLEMENTATION GROUP A
	X100310962_TGI_at	0.592192	4.9e-141	0.667123	2.66e-54	0.68985	6.25e-50	0.592192	7.45e-29	0.35366	1.98673e-32	8.01314e-32
AFF3	X100158043_TGI_at	0.617739	2.18e-122	0.633005	1.75e-47	0.620131	5.03e-38	0.617739	6.85e-32	0.353025	2.62209e-32	1.05487e-31			NOT PROVIDED		AFF3
SMURF2	X100149777_TGI_at	0.6799	3.61e-173	0.704991	5.17e-63	0.719503	4.4e-56	0.6799	1.4e-40	0.352479	3.32744e-32	1.33522e-31	enlarged spleen				SMURF2
C9orf61	X100149849_TGI_at	0.400394	5.06e-82	0.469558	4.04e-24	0.400394	6.69e-15	0.750088	2.08e-53	0.351994	4.11006e-32	1.64507e-31
C13orf1	X100151545_TGI_at	0.617009	1.71e-152	0.717442	3.45e-66	0.617009	1.46e-37	0.66952	5.53e-39	0.351512	5.0666e-32	2.02278e-31
RASSF8	X100140228_TGI_at	0.517512	5.49e-142	0.680456	3.22e-57	0.719722	3.93e-56	0.517512	2.31e-21	0.351254	5.66753e-32	2.25697e-31			NOT PROVIDED
CITED2	X100133924_TGI_at	0.403698	1.07e-63	0.403698	9.16e-18	0.544611	4.17e-28	0.52022	1.33e-21	0.35075	7.05137e-32	2.80096e-31	right pulmonary isomerism;small spleen;abnormal lung development;abnormal pulmonary alveolus morphology;abnormal pulmonary alveolus epithelial cell morphology;abnormal type I pneumocyte morphology;abnormal type II pneumocyte morphology;abnormal surfactant secretion;impaired lung alveolus development;absent alveolar lamellar bodies;small lung lobe	Ventricular septal defect 2;Atrial septal defect 8	SEE CASES;NOT PROVIDED;NOT SPECIFIED
SBDSP	X100305262_TGI_at	0.471906	7.71e-135	0.682006	1.44e-57	0.709726	5.72e-54	0.471906	1.27e-17	0.350381	8.26865e-32	3.27622e-31
COL4A4	X100132654_TGI_at	0.620657	2.9e-158	0.731399	5.86e-70	0.620657	4.2e-38	0.67216	2.2e-39	0.350031	9.61828e-32	3.8014e-31	kidney inflammation;tubulointerstitial nephritis	Hematuria, familial benign;Alport syndrome 2, autosomal recessive	ALPORT SYNDROME, AUTOSOMAL RECESSIVE;BENIGN FAMILIAL HEMATURIA;NOT PROVIDED;ALPORT SYNDROME;NOT SPECIFIED;HEARING IMPAIRMENT;HEMATURIA;HYPERTENSION;MYOPIA;PROTEINURIA;ALPORT SYNDROME 3, AUTOSOMAL DOMINANT;HYPERKALEMIA;STAGE 5 CHRONIC KIDNEY DISEASE;THROMBOCYTOPENIA;SPECIFIC LANGUAGE IMPAIRMENT 5	Tier 3A
	X100141338_TGI_at	0.439015	4.86e-83	0.570211	6.06e-37	0.565312	1.42e-30	0.439015	2.98e-15	0.349816	1.05534e-31	4.16052e-31
PTPRM	X100152857_TGI_at	0.606155	2.73e-187	0.779889	3.85e-85	0.606155	5.49e-36	0.739828	2.82e-51	0.34913	1.41811e-31	5.57673e-31			NOT PROVIDED
SESTD1	X100133646_TGI_at	0.486829	3.49e-107	0.598321	2.25e-41	0.661956	8.77e-45	0.486829	8.72e-19	0.348959	1.52663e-31	5.98848e-31			SEE CASES;NOT PROVIDED
SH3GL2	X100140872_TGI_at	0.564031	3.97e-117	0.564031	5.02e-36	0.626691	5.12e-39	0.678192	2.58e-40	0.348597	1.78364e-31	6.97928e-31	respiratory distress		SEE CASES;NOT PROVIDED		SH3GL2
ABCC4	X100303063_TGI_at	0.274091	2.4e-24	0.274091	8.78e-09	0.315106	1.27e-09	0.345475	9.09e-10	0.348525	1.83953e-31	7.1801e-31	small spleen;thymus cortex hypoplasia;intestinal inflammation;abnormal spleen red pulp morphology;small intestinal inflammation;abnormal spleen B cell follicle morphology;increased susceptibility to induced colitis		LARGE FOR GESTATIONAL AGE;GESTATIONAL DIABETES MELLITUS UNCONTROLLED;MALIGNANT TUMOR OF PROSTATE;PREMATURE OVARIAN FAILURE;TENOFOVIR RESPONSE - METABOLISM/PK;NOT PROVIDED	Tier 1
TSPAN12	X100157315_TGI_at	0.82749	0	0.82749	2.27e-104	0.836277	4.79e-91	0.834988	3.27e-76	0.34842	1.92417e-31	7.4919e-31		Exudative vitreoretinopathy 5	EXUDATIVE VITREORETINOPATHY 5;SEE CASES;FAMILIAL EXUDATIVE VITREORETINOPATHY;NOT SPECIFIED;ATROPHIA BULBORUM HEREDITARIA;PERSISTENT HYPERPLASTIC PRIMARY VITREOUS, AUTOSOMAL RECESSIVE;NOT PROVIDED;VITREORETINOPATHY
HIGD1A	X100122902_TGI_at	0.352074	8.87e-61	0.454464	1.54e-22	0.572305	1.9e-31	0.352074	4.23e-10	0.348249	2.07039e-31	8.0413e-31
MME	X100312306_TGI_at	0.655741	3.23e-168	0.702455	2.19e-62	0.719884	3.62e-56	0.655741	5.85e-37	0.347797	2.51311e-31	9.73677e-31	dermatitis;increased susceptibility to type I hypersensitivity reaction	Charcot-Marie-Tooth disease, axonal, type 2T;?Spinocerebellar ataxia 43;	CHARCOT-MARIE-TOOTH DISEASE, AXONAL, TYPE 2T;SPINOCEREBELLAR ATAXIA 43;SEE CASES;NOT PROVIDED;IDIOPATHIC MEMBRANOUS GLOMERULONEPHRITIS;NOT SPECIFIED;INBORN GENETIC DISEASES;AUTOSOMAL RECESSIVE AXONAL HEREDITARY MOTOR AND SENSORY NEUROPATHY	Tier 1
ACSS3	X100155253_TGI_at	0.2354	2.82e-37	0.2354	7.4e-07	0.456837	2.45e-19	0.490682	4.27e-19	0.347741	2.57438e-31	9.94962e-31
ANXA8L2	X100300315_TGI_at	0.487524	5.14e-89	0.487524	4.16e-26	0.487639	3.94e-22	0.713573	2.98e-46	0.346669	4.06759e-31	1.56821e-30
GLS	X100122304_TGI_at	0.252858	6.71e-45	0.252858	1.09e-07	0.56016	6.06e-30	0.451632	3.94e-16	0.346534	4.30918e-31	1.6573e-30	abnormal respiratory function	?Infantile cataract, skin abnormalities, glutamate excess, and impaired intellectual development;Global developmental delay, progressive ataxia, and elevated glutamine;Epileptic encephalopathy, early infantile, 71	EPILEPTIC ENCEPHALOPATHY, EARLY INFANTILE, 71;INFANTILE CATARACT, SKIN ABNORMALITIES, GLUTAMATE EXCESS, AND IMPAIRED INTELLECTUAL DEVELOPMENT;GLOBAL DEVELOPMENTAL DELAY, PROGRESSIVE ATAXIA, AND ELEVATED GLUTAMINE
C9orf150	X100151101_TGI_at	0.701103	1.69e-211	0.728783	3.11e-69	0.799817	1.15e-77	0.701103	4.64e-44	0.345594	6.4244e-31	2.46478e-30
TFPI	X100158900_TGI_at	0.456916	4.96e-81	0.579711	2.15e-38	0.523898	8.39e-26	0.456916	1.64e-16	0.345451	6.82698e-31	2.61286e-30	abnormal acute phase protein level		NOT PROVIDED	Tier 3A
	X100142368_TGI_at	0.419898	9.4e-83	0.608469	4.39e-43	0.419898	2.43e-16	0.549804	2.26e-24	0.344486	1.02693e-30	3.92078e-30
	X100151800_TGI_at	0.538239	4.74e-127	0.538239	2.14e-32	0.744708	5.64e-62	0.615334	1.36e-31	0.344209	1.15451e-30	4.39719e-30
CTNNBIP1	X100147827_TGI_at	0.278491	2.54e-44	0.384696	3.55e-16	0.278491	8.24e-08	0.588948	1.73e-28	0.343789	1.37798e-30	5.23566e-30	abnormal nose morphology
GALNT11	X100128787_TGI_at	0.308379	3.44e-67	0.475002	1.04e-24	0.628077	3.14e-39	0.308379	4.86e-08	0.342978	1.93871e-30	7.34841e-30			NOT PROVIDED
	X100305951_TGI_at	0.459853	2.52e-79	0.486356	5.65e-26	0.623098	1.8e-38	0.459853	1e-16	0.342955	1.95738e-30	7.40133e-30
WNT7A	X100144988_TGI_at	0.402821	8.56e-67	0.402821	1.09e-17	0.417563	3.65e-16	0.68928	4.4e-42	0.34272	2.16052e-30	8.14988e-30		Ulna and fibula, absence of, with severe limb deficiency;Fuhrmann syndrome	ULNA AND FIBULA ABSENCE OF WITH SEVERE LIMB DEFICIENCY;FUHRMANN SYNDROME;NOT PROVIDED;EXSTROPHY-EPISPADIAS COMPLEX;ANOPHTHALMIA - MICROPHTHALMIA;NOT SPECIFIED	Tier 3A	WNT7A
MFAP3L	X100155604_TGI_at	0.443741	9.34e-64	0.454972	1.37e-22	0.443741	3.11e-18	0.568072	3.17e-26	0.342606	2.26575e-30	8.52638e-30
USP12	X100135171_TGI_at	0.603925	1.09e-123	0.610863	1.7e-43	0.664937	2.63e-45	0.603925	3.25e-30	0.342281	2.59677e-30	9.74872e-30	decreased IgA level;decreased CD8-positive, alpha-beta T cell number		SEE CASES
PTPN12	X100128984_TGI_at	0.477024	2.25e-90	0.53494	5.92e-32	0.63647	1.53e-40	0.477024	5.14e-18	0.342193	2.69373e-30	1.00887e-29	abnormal T cell physiology;abnormal cytokine secretion;decreased susceptibility to experimental autoimmune encephalomyelitis;decreased T cell proliferation	Colon cancer, somatic	CARCINOMA OF COLON	Tier 2
C13orf23	X100131092_TGI_at	0.257702	1.88e-29	0.257702	6.28e-08	0.384589	8.42e-14	0.40016	9.2e-13	0.34036	5.7884e-30	2.16274e-29
MOSC2	X100149093_TGI_at	0.336798	2.31e-89	0.597278	3.34e-41	0.336798	8.11e-11	0.701928	3.35e-44	0.33943	8.51455e-30	3.17379e-29
	X100143299_TGI_at	0.254725	3.4e-51	0.254725	8.84e-08	0.536593	3.39e-27	0.572677	1.04e-26	0.339374	8.71426e-30	3.24055e-29
C13orf1	X100307750_TGI_at	0.494982	6.04e-96	0.494982	5.75e-27	0.573591	1.31e-31	0.674713	8.95e-40	0.339064	9.90582e-30	3.67497e-29
CYP4B1	X100311432_TGI_at	0.268641	7.45e-44	0.268641	1.71e-08	0.425029	9.79e-17	0.584795	5.03e-28	0.338851	1.08203e-29	4.00479e-29			NOT SPECIFIED	Tier 1
MS4A15	X100157025_TGI_at	0.342183	1.07e-50	0.399033	2.3e-17	0.342183	3.96e-11	0.592816	6.33e-29	0.338815	1.09805e-29	4.05453e-29
C8orf42	X100311574_TGI_at	0.460012	8.59e-97	0.460012	4.13e-23	0.614784	3.11e-37	0.677924	2.85e-40	0.338175	1.43023e-29	5.26873e-29
VKORC1L1	X100305215_TGI_at	0.434119	5.12e-85	0.434119	1.58e-20	0.638961	6.14e-41	0.579018	2.16e-27	0.337862	1.62674e-29	5.97865e-29			MALIGNANT TUMOR OF PROSTATE	Tier 3B
	X100122193_TGI_at	0.36088	1.58e-59	0.36088	2.51e-14	0.582797	8.48e-33	0.475213	7.09e-18	0.336715	2.60604e-29	9.55547e-29
	X100123955_TGI_at	0.490685	5.32e-81	0.490685	1.81e-26	0.530105	1.78e-26	0.601027	7.13e-30	0.335563	4.17443e-29	1.52706e-28
	X100139086_TGI_at	0.287424	3.86e-49	0.287424	1.61e-09	0.505439	7.04e-24	0.542296	1.21e-23	0.335347	4.5572e-29	1.66322e-28
	X100138599_TGI_at	0.458904	8.46e-66	0.502332	7.78e-28	0.49093	1.9e-22	0.458904	1.18e-16	0.335144	4.95065e-29	1.80263e-28
FAM108C1	X100309065_TGI_at	0.484751	3.37e-76	0.484751	8.59e-26	0.526336	4.58e-26	0.565749	5.54e-26	0.335059	5.12619e-29	1.86224e-28
USP12	X100133642_TGI_at	0.488177	7.85e-91	0.524094	1.56e-30	0.644462	7.92e-42	0.488177	6.8e-19	0.33412	7.50585e-29	2.72044e-28	decreased IgA level;decreased CD8-positive, alpha-beta T cell number		SEE CASES
SMAD7	X100122611_TGI_at	0.593485	4.39e-146	0.691745	8.2e-60	0.680477	3.89e-48	0.593485	5.31e-29	0.333735	8.7736e-29	3.17261e-28	abnormal thymus morphology;thymus hypoplasia;decreased activated T cell number;decreased susceptibility to experimental autoimmune encephalomyelitis;abnormal class switch recombination;decreased B cell proliferation;decreased T cell proliferation;abnormal T-helper 1 cell differentiation;decreased interferon-gamma secretion;decreased interleukin-9 secretion;increased B cell apoptosis	Colorectal cancer, susceptibility to, 3	COLORECTAL CANCER 3
HOMER1	X100134137_TGI_at	0.42235	3.8e-62	0.42235	2e-19	0.513122	1.15e-24	0.514342	4.38e-21	0.333537	9.50814e-29	3.43035e-28
PLLP	X100152199_TGI_at	0.453257	4.68e-96	0.531661	1.61e-31	0.453257	4.96e-19	0.739588	3.15e-51	0.333082	1.14299e-28	4.11423e-28
TFPI	X100311140_TGI_at	0.439514	1.68e-76	0.562305	8.98e-36	0.52192	1.37e-25	0.439514	2.76e-15	0.332582	1.39851e-28	5.0225e-28	abnormal acute phase protein level		NOT PROVIDED	Tier 3A
MME	X100147060_TGI_at	0.567995	9.98e-145	0.667107	2.68e-54	0.720067	3.3e-56	0.567995	3.23e-26	0.332542	1.42118e-28	5.0923e-28	dermatitis;increased susceptibility to type I hypersensitivity reaction	Charcot-Marie-Tooth disease, axonal, type 2T;?Spinocerebellar ataxia 43;	CHARCOT-MARIE-TOOTH DISEASE, AXONAL, TYPE 2T;SPINOCEREBELLAR ATAXIA 43;SEE CASES;NOT PROVIDED;IDIOPATHIC MEMBRANOUS GLOMERULONEPHRITIS;NOT SPECIFIED;INBORN GENETIC DISEASES;AUTOSOMAL RECESSIVE AXONAL HEREDITARY MOTOR AND SENSORY NEUROPATHY	Tier 1
ETV1	X100148300_TGI_at	0.480616	1.05e-118	0.480616	2.5e-25	0.719026	5.6e-56	0.675236	7.43e-40	0.332451	1.47407e-28	5.26044e-28			SEE CASES;NOT PROVIDED
OTUD1	X100313441_TGI_at	0.458074	1.72e-92	0.458074	6.56e-23	0.639512	5.01e-41	0.614697	1.63e-31	0.33245	1.4748e-28	5.26044e-28
PRRG4	X100309309_TGI_at	0.380061	6.61e-53	0.484615	8.9e-26	0.380061	1.7e-13	0.450944	4.4e-16	0.332412	1.49758e-28	5.32961e-28
REPS2	X100305716_TGI_at	0.217119	9.8e-28	0.217119	4.7e-06	0.33447	1.1e-10	0.483561	1.59e-18	0.331134	2.50328e-28	8.88861e-28
PRKCI	X100126268_TGI_at	0.415294	2.38e-63	0.419355	3.76e-19	0.594702	2.16e-34	0.415294	1.08e-13	0.331069	2.56927e-28	9.1024e-28	increased susceptibility to autoimmune diabetes			Tier 1
WASF3	X100121871_TGI_at	0.612981	5.02e-169	0.758496	5.33e-78	0.670242	2.97e-46	0.612981	2.64e-31	0.330774	2.89091e-28	1.02189e-27		Spinocerebellar ataxia, autosomal recessive 3;
PTPLA	X100310037_TGI_at	0.237775	4.41e-34	0.237775	5.75e-07	0.441441	4.81e-18	0.449574	5.51e-16	0.330627	3.06615e-28	1.0814e-27
KHDRBS2	X100150391_TGI_at	0.661062	2.78e-180	0.661062	5.04e-53	0.736846	4.59e-60	0.758839	2.6e-55	0.330522	3.19812e-28	1.12542e-27			SEE CASES;NOT PROVIDED
TRAPPC10	X100302839_TGI_at	0.254726	6.76e-63	0.47842	4.38e-25	0.617863	1.09e-37	0.254726	6.25e-06	0.330334	3.44815e-28	1.2107e-27	thymus hypoplasia		NOT PROVIDED
PRKCE	X100155060_TGI_at	0.542931	2.69e-113	0.632581	2.11e-47	0.620571	4.32e-38	0.542931	1.05e-23	0.33026	3.55091e-28	1.24401e-27	increased susceptibility to bacterial infection;decreased T cell proliferation;decreased NK cell number;decreased dendritic cell number;decreased circulating tumor necrosis factor level;decreased tumor necrosis factor secretion;decreased circulating interleukin-1 beta level;decreased macrophage nitric oxide production;decreased macrophage apoptosis		NOT PROVIDED	Tier 1
	X100161920_TGI_at	0.52267	3.96e-96	0.52267	2.37e-30	0.581615	1.21e-32	0.630691	1.54e-33	0.330213	3.61876e-28	1.26496e-27
DCDC2	X100136128_TGI_at	0.481559	6.62e-97	0.611249	1.46e-43	0.481559	1.48e-21	0.612191	3.3e-31	0.329911	4.08236e-28	1.42385e-27		Nephronophthisis 19;?Deafness, autosomal recessive 66;Sclerosing cholangitis, neonatal	DEAFNESS, AUTOSOMAL RECESSIVE 66;NONSYNDROMIC DEAFNESS;NEPHRONOPHTHISIS 19;SCLEROSING CHOLANGITIS, NEONATAL;NOT PROVIDED;NOT SPECIFIED
CLIC2	X100310142_TGI_at	0.32628	7.88e-56	0.32628	6.69e-12	0.656477	7.76e-44	0.346216	8.35e-10	0.329489	4.8291e-28	1.68057e-27		?Mental retardation, X-linked, syndromic 32	MENTAL RETARDATION, X-LINKED, SYNDROMIC 32;NOT SPECIFIED;NOT PROVIDED
CAMK2D	X100155008_TGI_at	0.325782	1.58e-47	0.325782	7.22e-12	0.577352	4.32e-32	0.354847	3.05e-10	0.329389	5.02516e-28	1.74494e-27				Tier 1
ITSN2	X100131598_TGI_at	0.23931	7.33e-30	0.23931	4.88e-07	0.408154	1.84e-15	0.406353	3.87e-13	0.329127	5.57756e-28	1.93249e-27			NOT PROVIDED;EPILEPSY, FOCAL, WITH SPEECH DISORDER AND WITH OR WITHOUT MENTAL RETARDATION
IRX2	X100131165_TGI_at	0.317651	1.14e-60	0.317651	2.42e-11	0.452214	6.08e-19	0.692816	1.15e-42	0.328993	5.88403e-28	2.03419e-27
DIDO1	X100139260_TGI_at	0.315951	1.2e-37	0.315951	3.11e-11	0.452099	6.22e-19	0.383799	8.3e-12	0.328709	6.58647e-28	2.27204e-27	increased monocyte cell number;increased granulocyte number;spleen hyperplasia;increased spleen weight;increased spleen white pulp amount;abnormal splenic cell ratio;abnormal splenocyte morphology
GCNT2	X100139482_TGI_at	0.365647	2.54e-61	0.365647	1.1e-14	0.564181	1.96e-30	0.519012	1.7e-21	0.327922	8.99607e-28	3.09646e-27	decreased B cell number	Blood group, Ii;Cataract 13 with adult i phenotype;Adult i phenotype without cataract;Muscular dystrophy-dystroglycanopathy (congenital with brain and eye anomalies), type A, 13	CATARACT 13 WITH ADULT I PHENOTYPE;ADULT I BLOOD GROUP PHENOTYPE;SEE CASES;NOT PROVIDED;I BLOOD GROUP SYSTEM;CONGENITAL CATARACT;ADULT I BLOOD GROUP WITH OR WITHOUT CONGENITAL CATARACT;NOT SPECIFIED
MME	X100123589_TGI_at	0.557192	1.02e-139	0.651653	4.23e-51	0.722144	1.14e-56	0.557192	4.15e-25	0.327525	1.05282e-27	3.61591e-27	dermatitis;increased susceptibility to type I hypersensitivity reaction	Charcot-Marie-Tooth disease, axonal, type 2T;?Spinocerebellar ataxia 43;	CHARCOT-MARIE-TOOTH DISEASE, AXONAL, TYPE 2T;SPINOCEREBELLAR ATAXIA 43;SEE CASES;NOT PROVIDED;IDIOPATHIC MEMBRANOUS GLOMERULONEPHRITIS;NOT SPECIFIED;INBORN GENETIC DISEASES;AUTOSOMAL RECESSIVE AXONAL HEREDITARY MOTOR AND SENSORY NEUROPATHY	Tier 1
SPTBN1	X100312776_TGI_at	0.663593	3.11e-199	0.663593	1.49e-53	0.814041	1.57e-82	0.724541	2.79e-48	0.327194	1.19966e-27	4.11126e-27	increased lung adenocarcinoma incidence		NOT PROVIDED
PPARGC1A	X100149771_TGI_at	0.458349	3.54e-62	0.472695	1.85e-24	0.494007	9.59e-23	0.458349	1.29e-16	0.326611	1.50961e-27	5.16221e-27	respiratory distress;abnormal pulmonary alveolus morphology;increased thymus weight;increased lung weight;increased circulating interleukin-6 level;increased interleukin-6 secretion		SEE CASES		PPARGC1A
RAPGEF4	X100146214_TGI_at	0.586161	1.35e-145	0.712654	6.02e-65	0.652959	3.07e-43	0.586161	3.55e-28	0.326166	1.79874e-27	6.13757e-27			NOT SPECIFIED	Tier 2
SYT1	X100146606_TGI_at	0.464906	1.23e-85	0.464906	1.27e-23	0.61275	6.17e-37	0.578676	2.36e-27	0.326082	1.8591e-27	6.32978e-27	abnormal infrahyoid muscle connection	;Baker-Gordon syndrome;Sarcoma, synovial	BAKER-GORDON SYNDROME;SYT1-ASSOCIATED NEURODEVELOPMENTAL DISORDER;NOT PROVIDED;INBORN GENETIC DISEASES
SCAPER	X100123654_TGI_at	0.487754	2.36e-84	0.578884	2.89e-38	0.530564	1.58e-26	0.487754	7.35e-19	0.325799	2.07745e-27	7.05793e-27	decreased large unstained cell number	Intellectual developmental disorder and retinitis pigmentosa	ATTENTION DEFICIT HYPERACTIVITY DISORDER;INTELLECTUAL DEVELOPMENTAL DISORDER AND RETINITIS PIGMENTOSA;INTELLECTUAL DISABILITY, MODERATE;ROD-CONE DYSTROPHY;RETINITIS PIGMENTOSA;SEE CASES;BRACHYDACTYLY;INTELLECTUAL DISABILITY;NEUROLOGICAL SPEECH IMPAIRMENT;OBESITY;PIGMENTARY RETINOPATHY;SHORT STATURE;NOT PROVIDED
SCML1	X100151415_TGI_at	0.210028	2.52e-55	0.511266	6.4e-29	0.535439	4.57e-27	0.210028	0.000170092	0.324041	4.13144e-27	1.40059e-26
PTPLA	X100133193_TGI_at	0.370769	5.6e-49	0.370769	4.47e-15	0.469799	1.77e-20	0.466666	3.15e-17	0.323994	4.20768e-27	1.42337e-26
	X100121684_TGI_at	0.46062	9.74e-69	0.46062	3.57e-23	0.526653	4.23e-26	0.518612	1.85e-21	0.323766	4.59946e-27	1.55256e-26
	X100306826_TGI_at	0.257225	6.05e-36	0.257225	6.63e-08	0.417754	3.53e-16	0.485401	1.13e-18	0.323493	5.11416e-27	1.72261e-26
FAM82A1	X100157521_TGI_at	0.29543	8.06e-50	0.29543	5.54e-10	0.53965	1.54e-27	0.496352	1.47e-19	0.322791	6.71845e-27	2.25815e-26
	X100122582_TGI_at	0.374207	1.36e-64	0.454367	1.58e-22	0.374207	4.13e-13	0.646341	1.22e-35	0.322396	7.82999e-27	2.62613e-26
EVI1	X100134142_TGI_at	0.442119	4.53e-74	0.442119	2.65e-21	0.569766	3.97e-31	0.550812	1.8e-24	0.322364	7.92529e-27	2.65244e-26
PCYOX1	X100132468_TGI_at	0.661544	2.35e-152	0.661544	4e-53	0.67162	1.67e-46	0.700619	5.62e-44	0.322329	8.03446e-27	2.68327e-26				Tier 3B
PTPRB	X100140943_TGI_at	0.629208	2.52e-173	0.742326	4.44e-73	0.629208	2.1e-39	0.722849	5.82e-48	0.321596	1.06657e-26	3.55448e-26				Tier 2
MME	X100312617_TGI_at	0.558448	1.85e-130	0.646782	3.94e-50	0.685281	4.77e-49	0.558448	3.1e-25	0.321373	1.16258e-26	3.86625e-26	dermatitis;increased susceptibility to type I hypersensitivity reaction	Charcot-Marie-Tooth disease, axonal, type 2T;?Spinocerebellar ataxia 43;	CHARCOT-MARIE-TOOTH DISEASE, AXONAL, TYPE 2T;SPINOCEREBELLAR ATAXIA 43;SEE CASES;NOT PROVIDED;IDIOPATHIC MEMBRANOUS GLOMERULONEPHRITIS;NOT SPECIFIED;INBORN GENETIC DISEASES;AUTOSOMAL RECESSIVE AXONAL HEREDITARY MOTOR AND SENSORY NEUROPATHY	Tier 1
YTHDC1	X100149709_TGI_at	0.422682	2.79e-69	0.422682	1.86e-19	0.61719	1.38e-37	0.452606	3.35e-16	0.321064	1.30941e-26	4.34536e-26
WAPAL	X100138275_TGI_at	0.477118	2.75e-119	0.606878	8.22e-43	0.719553	4.28e-56	0.477118	5.05e-18	0.32055	1.59586e-26	5.28481e-26
FAM134B	X100127073_TGI_at	0.251295	6.26e-23	0.251295	1.31e-07	0.370216	7.51e-13	0.273046	1.33e-06	0.320467	1.64722e-26	5.44343e-26
RAPGEF5	X100147438_TGI_at	0.623904	8.69e-152	0.675455	4.17e-56	0.623904	1.36e-38	0.729007	3.9e-49	0.320255	1.78704e-26	5.8931e-26
MME	X100300387_TGI_at	0.561185	3.15e-135	0.638002	1.99e-48	0.71555	3.23e-55	0.561185	1.63e-25	0.320175	1.843e-26	6.06493e-26	dermatitis;increased susceptibility to type I hypersensitivity reaction	Charcot-Marie-Tooth disease, axonal, type 2T;?Spinocerebellar ataxia 43;	CHARCOT-MARIE-TOOTH DISEASE, AXONAL, TYPE 2T;SPINOCEREBELLAR ATAXIA 43;SEE CASES;NOT PROVIDED;IDIOPATHIC MEMBRANOUS GLOMERULONEPHRITIS;NOT SPECIFIED;INBORN GENETIC DISEASES;AUTOSOMAL RECESSIVE AXONAL HEREDITARY MOTOR AND SENSORY NEUROPATHY	Tier 1
MME	X100146052_TGI_at	0.537448	4.36e-96	0.561659	1.12e-35	0.605173	7.56e-36	0.537448	3.5e-23	0.318761	3.1656e-26	1.03956e-25	dermatitis;increased susceptibility to type I hypersensitivity reaction	Charcot-Marie-Tooth disease, axonal, type 2T;?Spinocerebellar ataxia 43;	CHARCOT-MARIE-TOOTH DISEASE, AXONAL, TYPE 2T;SPINOCEREBELLAR ATAXIA 43;SEE CASES;NOT PROVIDED;IDIOPATHIC MEMBRANOUS GLOMERULONEPHRITIS;NOT SPECIFIED;INBORN GENETIC DISEASES;AUTOSOMAL RECESSIVE AXONAL HEREDITARY MOTOR AND SENSORY NEUROPATHY	Tier 1
PTPRB	X100305183_TGI_at	0.638659	6.26e-173	0.738979	4.16e-72	0.638659	6.87e-41	0.717071	6.88e-47	0.318585	3.38647e-26	1.10977e-25				Tier 2
	X100141795_TGI_at	0.445025	5.48e-94	0.445025	1.37e-21	0.564802	1.64e-30	0.725092	2.19e-48	0.318191	3.93427e-26	1.28661e-25
CTNND2	X100144896_TGI_at	0.563656	6.38e-132	0.724296	5.2e-68	0.563656	2.27e-30	0.577759	2.96e-27	0.317807	4.55405e-26	1.48621e-25			SEE CASES;NOT PROVIDED;NOT SPECIFIED;INBORN GENETIC DISEASES
INTS6	X100308438_TGI_at	0.268651	2.71e-39	0.296099	5.06e-10	0.567055	8.64e-31	0.268651	1.95e-06	0.317324	5.46952e-26	1.78127e-25
DOCK4	X100139058_TGI_at	0.613572	7.74e-200	0.772669	1.21e-82	0.761998	1.96e-66	0.613572	2.24e-31	0.316666	7.01997e-26	2.28149e-25			SEE CASES;NORMAL PREGNANCY;NOT PROVIDED
TFPI	X100144868_TGI_at	0.523396	2.28e-111	0.637924	2.06e-48	0.6146	3.31e-37	0.523396	6.9e-22	0.315231	1.20602e-25	3.91149e-25	abnormal acute phase protein level		NOT PROVIDED	Tier 3A
PCF11	X100147267_TGI_at	0.407334	2.53e-95	0.568356	1.15e-36	0.669292	4.4e-46	0.407334	3.37e-13	0.314835	1.39976e-25	4.5305e-25			NORMAL PREGNANCY;PREECLAMPSIA;ACUTE MEGAKARYOBLASTIC LEUKEMIA;MEDIASTINAL GERM CELL TUMOR
VEZF1	X100160823_TGI_at	0.605367	1.72e-136	0.701666	3.42e-62	0.608635	2.43e-36	0.605367	2.19e-30	0.314682	1.48258e-25	4.78871e-25	abnormal lymphatic vessel morphology
	X100152395_TGI_at	0.597705	2.93e-138	0.597705	2.84e-41	0.713368	9.55e-55	0.656415	4.68e-37	0.314666	1.49135e-25	4.80716e-25
CAV1	X100145070_TGI_at	0.713573	5.02e-221	0.713573	3.49e-65	0.774364	7.27e-70	0.799754	2.04e-65	0.313953	1.94817e-25	6.2668e-25	abnormal lung morphology;thick pulmonary interalveolar septum;heart inflammation;lung inflammation;abnormal type II pneumocyte morphology;abnormal respiratory mechanics;increased susceptibility to bacterial infection;abnormal macrophage physiology;abnormal neutrophil physiology;abnormal pulmonary endothelial cell surface;abnormal pulmonary elastic fiber morphology;pulmonary interstitial fibrosis;…	?Lipodystrophy, congenital generalized, type 3;Pulmonary hypertension, primary, 3;Lipodystrophy, familial partial, type 7	LIPODYSTROPHY, CONGENITAL GENERALIZED, TYPE 3;PRIMARY PULMONARY HYPERTENSION 3;NOT PROVIDED;NOT SPECIFIED;PARTIAL LIPODYSTROPHY, CONGENITAL CATARACTS, AND NEURODEGENERATION SYNDROME;INBORN GENETIC DISEASES;MONOGENIC DIABETES;PULMONARY ARTERIAL HYPERTENSION ASSOCIATED WITH CONGENITAL HEART DISEASE
TMEM108	X100157152_TGI_at	0.670669	1.14e-181	0.740661	1.36e-72	0.670669	2.49e-46	0.72154	1.02e-47	0.312458	3.40376e-25	1.09268e-24			ABNORMALITY OF ESOPHAGUS MORPHOLOGY
CTNND2	X100129176_TGI_at	0.470936	1.69e-90	0.615908	2.24e-44	0.470936	1.4e-20	0.556568	4.8e-25	0.312252	3.6743e-25	1.17712e-24			SEE CASES;NOT PROVIDED;NOT SPECIFIED;INBORN GENETIC DISEASES
GLTP	X100137690_TGI_at	0.204454	5.84e-20	0.271095	1.27e-08	0.204454	7.02e-05	0.371625	3.95e-11	0.311081	5.67227e-25	1.81351e-24
CGNL1	X100129742_TGI_at	0.528808	2.9e-101	0.539139	1.62e-32	0.528808	2.47e-26	0.702888	2.29e-44	0.310413	7.2599e-25	2.31639e-24			NOT PROVIDED;SEE CASES;PREMATURE OVARIAN FAILURE;ABNORMALITY OF ESOPHAGUS MORPHOLOGY
SEMA3E	X100155819_TGI_at	0.597655	1.81e-120	0.628572	1.17e-46	0.597655	8.51e-35	0.639211	1.15e-34	0.310386	7.33279e-25	2.33492e-24		?CHARGE syndrome	CHARGE ASSOCIATION;SEE CASES;NOT SPECIFIED;NOT PROVIDED	Tier 3B
RTKN2	X100136410_TGI_at	0.605111	3.89e-155	0.605111	1.64e-42	0.689485	7.37e-50	0.768323	1.82e-57	0.310016	8.40554e-25	2.67109e-24			IDIOPATHIC FIBROSING ALVEOLITIS, CHRONIC FORM
LRRFIP1	X100122430_TGI_at	0.251992	1.44e-21	0.251992	1.21e-07	0.326421	3.11e-10	0.294488	1.88e-07	0.309954	8.59821e-25	2.72681e-24			NOT PROVIDED
	X100301926_TGI_at	0.337037	2.66e-80	0.430203	3.72e-20	0.337037	7.86e-11	0.809911	2.7e-68	0.309915	8.72341e-25	2.76095e-24
C9orf5	X100311492_TGI_at	0.208023	2.73e-18	0.208023	1.11e-05	0.285332	3.95e-08	0.326272	7.62e-09	0.309868	8.874e-25	2.80297e-24
	X100304197_TGI_at	0.358184	1.62e-61	0.358184	3.98e-14	0.460068	1.28e-19	0.651114	2.65e-36	0.309501	1.01573e-24	3.2019e-24
PON2	X100139141_TGI_at	0.256402	4.16e-43	0.256402	7.29e-08	0.48276	1.14e-21	0.524038	6.04e-22	0.309466	1.02905e-24	3.23738e-24	increased susceptibility to bacterial infection;abnormal macrophage physiology;abnormal macrophage chemotaxis	Coronary artery disease, susceptibility to	PARAOXONASE 2 POLYMORPHISM;NOT PROVIDED	Tier 1
CTNND2	X100303026_TGI_at	0.430849	1.2e-92	0.604276	2.27e-42	0.430849	3.43e-17	0.638337	1.5e-34	0.30902	1.21179e-24	3.80468e-24			SEE CASES;NOT PROVIDED;NOT SPECIFIED;INBORN GENETIC DISEASES
BEND7	X100303079_TGI_at	0.614867	2.75e-148	0.703465	1.23e-62	0.614867	3.03e-37	0.672955	1.67e-39	0.308719	1.35338e-24	4.24077e-24
STX12	X100309422_TGI_at	0.323971	5.62e-39	0.323971	9.48e-12	0.366261	1.34e-12	0.502871	4.22e-20	0.30824	1.61294e-24	5.04404e-24
RAPGEF4	X100304613_TGI_at	0.604587	1.07e-146	0.720559	5.2e-67	0.63317	5.08e-40	0.604587	2.71e-30	0.30808	1.70988e-24	5.33659e-24			NOT SPECIFIED	Tier 2
HSDL2	X100301528_TGI_at	0.303457	7.31e-58	0.303457	1.84e-10	0.554927	2.58e-29	0.572191	1.17e-26	0.308044	1.73246e-24	5.39635e-24
ATXN1L	X100156114_TGI_at	0.526639	4.7e-113	0.656654	4.1e-52	0.596177	1.36e-34	0.526639	3.51e-22	0.308013	1.7523e-24	5.44736e-24	abnormal pulmonary alveolus morphology;abnormal pulmonary alveolar sac morphology
BEND7	X100128192_TGI_at	0.590537	1.77e-110	0.60668	8.88e-43	0.603942	1.13e-35	0.590537	1.15e-28	0.307972	1.77863e-24	5.5183e-24
UTRN	X100305581_TGI_at	0.675582	5.16e-228	0.821863	8.39e-102	0.735879	7.79e-60	0.675582	6.57e-40	0.307742	1.93471e-24	5.99074e-24	abnormal breathing pattern;myositis;diaphragmitis	;Optic atrophy 5;Encephalopathy, lethal, due to defective mitochondrial peroxisomal fission 1	SEE CASES;NOT SPECIFIED
ENY2	X100306519_TGI_at	0.236775	4.64e-29	0.236775	6.4e-07	0.424101	1.15e-16	0.371619	3.95e-11	0.307496	2.11566e-24	6.53818e-24
SH3YL1	X100122491_TGI_at	0.385443	2.79e-64	0.476832	6.55e-25	0.558217	1.04e-29	0.385443	6.69e-12	0.307241	2.32192e-24	7.16153e-24			SEE CASES;NOT PROVIDED
	X100311766_TGI_at	0.414034	6.72e-79	0.414034	1.13e-18	0.577562	4.06e-32	0.627937	3.5e-33	0.307058	2.48234e-24	7.64134e-24
STXBP6	X100147293_TGI_at	0.687356	4.7e-231	0.80397	3.31e-94	0.687356	1.91e-49	0.787988	2.78e-62	0.307018	2.51797e-24	7.73588e-24			NOT PROVIDED
RTKN2	X100150376_TGI_at	0.721148	7.2e-216	0.739778	2.45e-72	0.721148	1.9e-56	0.805439	5.24e-67	0.30658	2.95318e-24	9.05526e-24			IDIOPATHIC FIBROSING ALVEOLITIS, CHRONIC FORM
SBDSP	X100160532_TGI_at	0.449163	6.77e-107	0.596221	4.99e-41	0.683011	1.29e-48	0.449163	5.89e-16	0.305854	3.84243e-24	1.1759e-23
NUS1	X100155611_TGI_at	0.579268	4.9e-136	0.685112	2.84e-58	0.650013	9.59e-43	0.579268	2.03e-27	0.305726	4.02485e-24	1.22934e-23		Mental retardation, autosomal dominant 55, with seizures;?Congenital disorder of glycosylation, type 1aa	CONGENITAL DISORDER OF GLYCOSYLATION, TYPE IAA;MENTAL RETARDATION, AUTOSOMAL DOMINANT 55, WITH SEIZURES
PTPRB	X100139580_TGI_at	0.746171	1.76e-217	0.746171	3.24e-74	0.753201	4.04e-64	0.766957	3.77e-57	0.305634	4.16093e-24	1.26844e-23				Tier 2
HIVEP3	X100154507_TGI_at	0.601358	1.4e-137	0.601358	7.03e-42	0.711696	2.18e-54	0.648888	5.43e-36	0.305481	4.39775e-24	1.33804e-23	abnormal osteoclast physiology;decreased osteoclast cell number;decreased double-positive T cell number;abnormal osteoclast differentiation;decreased interleukin-2 secretion		NOT SPECIFIED;NOT PROVIDED
PTPRB	X100307945_TGI_at	0.67312	2.09e-204	0.778191	1.52e-84	0.67312	8.93e-47	0.7507	1.54e-53	0.305209	4.85194e-24	1.47338e-23				Tier 2
CTNND2	X100308636_TGI_at	0.563933	6.11e-122	0.681732	1.66e-57	0.586402	2.84e-33	0.563933	8.53e-26	0.305081	5.08218e-24	1.54032e-23			SEE CASES;NOT PROVIDED;NOT SPECIFIED;INBORN GENETIC DISEASES
GALNT13	X100309130_TGI_at	0.392656	6.96e-63	0.494618	6.34e-27	0.392656	2.35e-14	0.553329	1.01e-24	0.305039	5.15882e-24	1.56054e-23			GESTATIONAL DIABETES MELLITUS UNCONTROLLED;SEE CASES
WWTR1	X100138283_TGI_at	0.50392	3.05e-84	0.563592	5.82e-36	0.50392	1e-23	0.549367	2.49e-24	0.304937	5.35327e-24	1.61626e-23	abnormal lung development;overexpanded pulmonary alveoli;intestinal inflammation;lung inflammation;emphysema;abnormal respiratory mechanics;tubular nephritis;abnormal lung vasculature morphology;enlarged lung;impaired lung alveolus development;pulmonary fibrosis;pale lung;abnormal pulmonary alveolus wall morphology;alveolitis;decreased lung elastance	;Barth syndrome	NOT PROVIDED
MAPK8	X100146263_TGI_at	0.371058	9.19e-44	0.380777	7.33e-16	0.371058	6.62e-13	0.491098	3.96e-19	0.304847	5.52833e-24	1.66591e-23	abnormal lung development;thick pulmonary interalveolar septum;abnormal T cell activation;decreased inflammatory response;respiratory distress;abnormal macrophage physiology;abnormal cytokine secretion;impaired macrophage chemotaxis;decreased macrophage cell number;decreased T cell proliferation;increased T cell proliferation;decreased T cell apoptosis;increased lung tumor incidence;abnormal T-he…			Tier 1
TFPI	X100155342_TGI_at	0.447201	5.85e-80	0.541203	8.5e-33	0.57309	1.51e-31	0.447201	8.09e-16	0.304753	5.72059e-24	1.72055e-23	abnormal acute phase protein level		NOT PROVIDED	Tier 3A
TJP1	X100129555_TGI_at	0.748388	1.4e-240	0.772966	9.59e-83	0.748388	6.8e-63	0.809304	4.06e-68	0.304684	5.86333e-24	1.76012e-23			NOT PROVIDED
UTRN	X100153602_TGI_at	0.671457	7.92e-222	0.814822	1.03e-98	0.731721	7.42e-59	0.671457	2.82e-39	0.304633	5.97345e-24	1.78976e-23	abnormal breathing pattern;myositis;diaphragmitis	;Optic atrophy 5;Encephalopathy, lethal, due to defective mitochondrial peroxisomal fission 1	SEE CASES;NOT SPECIFIED
RAPGEF4	X100304620_TGI_at	0.596016	2.61e-141	0.71478	1.7e-65	0.620613	4.26e-38	0.596016	2.72e-29	0.304445	6.39037e-24	1.91104e-23			NOT SPECIFIED	Tier 2
RAPH1	X100150704_TGI_at	0.661806	4.11e-218	0.779087	7.37e-85	0.781138	7.74e-72	0.661806	7.75e-38	0.304052	7.36121e-24	2.19719e-23	increased inflammatory response;increased susceptibility to bacterial infection;large intestinal inflammation;abnormal cytokine level		MALIGNANT TUMOR OF PROSTATE
GRIA1	X100141312_TGI_at	0.553552	1.03e-131	0.587469	1.3e-39	0.553552	3.76e-29	0.796622	1.46e-64	0.303784	8.10642e-24	2.41504e-23			VARIANT OF UNKNOWN SIGNIFICANCE;SEE CASES;NOT SPECIFIED;NOT PROVIDED;INTELLECTUAL DISABILITY, NON SYNDROMIC	Tier 1
PDS5A	X100156072_TGI_at	0.388405	2.11e-77	0.509657	1.01e-28	0.6254	8.06e-39	0.388405	4.52e-12	0.303739	8.23865e-24	2.44979e-23	respiratory distress		PDS5A-RELATED DISORDER;NOT PROVIDED
ARL13B	X100309681_TGI_at	0.256928	3.45e-43	0.369957	5.16e-15	0.542724	6.86e-28	0.256928	5.22e-06	0.303693	8.3753e-24	2.48573e-23	respiratory distress	Joubert syndrome 8	JOUBERT SYNDROME 8;JOUBERT SYNDROME;NOT SPECIFIED;NOT PROVIDED;LONG QT SYNDROME;JOUBERT SYNDROME AND RELATED DISORDERS
MARVELD2	X100141945_TGI_at	0.374367	1.39e-87	0.577338	5.01e-38	0.374367	4.04e-13	0.686501	1.24e-41	0.303387	9.34727e-24	2.76898e-23	increased spleen weight;abnormal olfactory epithelium morphology	Deafness, autosomal recessive 49	DEAFNESS, AUTOSOMAL RECESSIVE 49;DEAFNESS, NEUROSENSORY, AUTOSOMAL RECESSIVE 49;NONSYNDROMIC HEARING LOSS AND DEAFNESS;NOT PROVIDED;NONSYNDROMIC HEARING LOSS, RECESSIVE;NOT SPECIFIED;DEAFNESS
FRY	X100160452_TGI_at	0.380851	4.05e-50	0.435244	1.23e-20	0.380851	1.5e-13	0.491708	3.53e-19	0.30331	9.60624e-24	2.84034e-23					FRY
GLO1	X100140041_TGI_at	0.324704	6.95e-59	0.324704	8.49e-12	0.514141	9.02e-25	0.606405	1.65e-30	0.303231	9.88446e-24	2.91712e-23			AUTISM 1	Tier 2
SCD5	X100308090_TGI_at	0.511301	2.49e-128	0.702119	2.65e-62	0.627474	3.88e-39	0.511301	8.06e-21	0.302365	1.34714e-23	3.96826e-23		;Fetal akinesia deformation sequence 4	NOT PROVIDED	Tier 2
MAGOHB	X100144883_TGI_at	0.392842	1.05e-63	0.392842	7.62e-17	0.591746	5.46e-34	0.468443	2.32e-17	0.302193	1.43225e-23	4.21107e-23
FRY	X100159083_TGI_at	0.701735	1.52e-247	0.841159	5.16e-111	0.701735	2.64e-52	0.751792	8.98e-54	0.302187	1.43556e-23	4.21294e-23					FRY
PRPF40A	X100306735_TGI_at	0.321785	1.17e-100	0.642075	3.28e-49	0.657789	4.62e-44	0.321785	1.23e-08	0.301725	1.69237e-23	4.95735e-23
PAPSS2	X100129593_TGI_at	0.469462	1.21e-82	0.469462	4.14e-24	0.644499	7.81e-42	0.491388	3.75e-19	0.301659	1.73276e-23	5.06623e-23	arthritis	Brachyolmia 4 with mild epiphyseal and metaphyseal changes	SPONDYLOEPIMETAPHYSEAL DYSPLASIA, PAKISTANI TYPE;NOT PROVIDED;NOT SPECIFIED;BRACHYOLMIA
VKORC1L1	X100148431_TGI_at	0.663315	2.06e-165	0.663315	1.7e-53	0.727082	8.73e-58	0.696968	2.34e-43	0.300437	2.6731e-23	7.80108e-23			MALIGNANT TUMOR OF PROSTATE	Tier 3B
CTNND2	X100311401_TGI_at	0.447422	1.28e-86	0.594294	1.03e-40	0.447422	1.54e-18	0.584174	5.89e-28	0.300175	2.93327e-23	8.54451e-23			SEE CASES;NOT PROVIDED;NOT SPECIFIED;INBORN GENETIC DISEASES
TMEM43	X100301724_TGI_at	0.353233	1.75e-64	0.552391	2.39e-34	0.482976	1.09e-21	0.353233	3.69e-10	0.29993	3.19894e-23	9.30118e-23		Arrhythmogenic right ventricular dysplasia 5;Emery-Dreifuss muscular dystrophy 7, AD	ARRHYTHMOGENIC RIGHT VENTRICULAR CARDIOMYOPATHY;ARRHYTHMOGENIC RIGHT VENTRICULAR CARDIOMYOPATHY, TYPE 5;ARRHYTHMOGENIC RIGHT VENTRICULAR DYSPLASIA/CARDIOMYOPATHY;CARDIOVASCULAR PHENOTYPE;NOT PROVIDED;NOT SPECIFIED;CARDIOMYOPATHY;EMERY-DREIFUSS MUSCULAR DYSTROPHY 7, AUTOSOMAL DOMINANT;LONG QT SYNDROME;PRIMARY FAMILIAL HYPERTROPHIC CARDIOMYOPATHY;PRIMARY DILATED CARDIOMYOPATHY;HYPERTROPHIC CARDIOMY…
SULT2B1	X100151401_TGI_at	0.313192	1.89e-37	0.323648	9.95e-12	0.313192	1.61e-09	0.535593	5.22e-23	0.29963	3.55586e-23	1.03199e-22		Ichthyosis, congenital, autosomal recessive 14	AUTOSOMAL RECESSIVE CONGENITAL ICHTHYOSIS 2;ICHTHYOSIS, CONGENITAL, AUTOSOMAL RECESSIVE 14;AUTOSOMAL RECESSIVE CONGENITAL ICHTHYOSIS 1;NOT PROVIDED	Tier 1
	merck.AK128290_at	0.403353	1.56e-69	0.403353	9.81e-18	0.525791	5.25e-26	0.610044	6.02e-31	0.299222	4.1062e-23	1.18951e-22
TOR1AIP2	X100127376_TGI_at	0.253501	1.21e-56	0.253501	1.02e-07	0.559899	6.52e-30	0.611708	3.78e-31	0.298909	4.58431e-23	1.32557e-22
RS1	X100313368_TGI_at	0.271222	3.5e-39	0.271222	1.25e-08	0.372549	5.3e-13	0.569483	2.26e-26	0.298697	4.94044e-23	1.42593e-22		;Retinoschisis	JUVENILE RETINOSCHISIS;NOT PROVIDED;RETINAL DYSTROPHY;MACULAR SCHISIS;PERIPHERAL SCHISIS;NOT SPECIFIED	Tier 3B
CAMTA1	X100137447_TGI_at	0.558187	7.26e-141	0.558187	3.56e-35	0.757421	3.22e-65	0.6597	1.57e-37	0.297652	7.12814e-23	2.05358e-22		Cerebellar ataxia, nonprogressive, with mental retardation	NOT SPECIFIED;SEE CASES;CEREBELLAR ATAXIA, NONPROGRESSIVE, WITH MENTAL RETARDATION;NOT PROVIDED;INBORN GENETIC DISEASES
	X100156121_TGI_at	0.517738	7.59e-112	0.517738	1e-29	0.617267	1.34e-37	0.711633	6.65e-46	0.296795	9.61677e-23	2.76548e-22
CFL2	X100157565_TGI_at	0.519677	1.18e-173	0.775094	1.8e-83	0.71677	1.75e-55	0.519677	1.48e-21	0.296619	1.02257e-22	2.93522e-22		Nemaline myopathy 7, autosomal recessive	NEMALINE MYOPATHY 7;NOT PROVIDED;NOT SPECIFIED;NEMALINE MYOPATHY, RECESSIVE
	X100133262_TGI_at	0.468439	2.12e-106	0.565379	3.18e-36	0.468439	2.34e-20	0.753766	3.37e-54	0.296195	1.18518e-22	3.39579e-22
	X100128837_TGI_at	0.488634	1.13e-88	0.488634	3.11e-26	0.49779	4.09e-23	0.70115	4.56e-44	0.294307	2.28022e-22	6.52142e-22
SNX1	X100128031_TGI_at	0.681871	2.4e-241	0.809059	2.77e-96	0.790434	1.16e-74	0.681871	6.83e-41	0.294298	2.28686e-22	6.52854e-22
IYD	X100150542_TGI_at	0.340336	1.22e-36	0.340336	7.52e-13	0.400096	7.03e-15	0.395233	1.81e-12	0.293496	3.01461e-22	8.59054e-22		Thyroid dyshormonogenesis 4	IODOTYROSINE DEIODINATION DEFECT;NOT SPECIFIED;CONGENITAL HYPOTHYROIDISM
UXS1	X100123976_TGI_at	0.443736	6.3e-85	0.443736	1.84e-21	0.516058	5.69e-25	0.7068	4.78e-45	0.293432	3.08225e-22	8.76741e-22	abnormal humoral immune response;increased IgG1 level		SEE CASES
	X100134959_TGI_at	0.245764	1.75e-26	0.245764	2.42e-07	0.444812	2.54e-18	0.266478	2.35e-06	0.293228	3.3061e-22	9.38718e-22
KIAA1328	X100160908_TGI_at	0.43699	2.32e-75	0.43699	8.37e-21	0.548364	1.53e-28	0.598735	1.32e-29	0.29312	3.43135e-22	9.72525e-22			ABNORMALITY OF ESOPHAGUS MORPHOLOGY;NOT PROVIDED
C8orf42	X100124426_TGI_at	0.467723	7.2e-66	0.467723	6.36e-24	0.512196	1.44e-24	0.49087	4.13e-19	0.293035	3.53246e-22	9.9938e-22
	X100141210_TGI_at	0.305715	1.05e-51	0.305715	1.35e-10	0.451183	7.43e-19	0.613336	2.39e-31	0.2929	3.7003e-22	1.04498e-21
ACTR3	X100304964_TGI_at	0.270863	1.38e-27	0.331192	3.16e-12	0.358474	4.14e-12	0.270863	1.61e-06	0.292075	4.90877e-22	1.38378e-21			NOT PROVIDED
SPOCK2	X100155486_TGI_at	0.294667	2.21e-85	0.564154	4.81e-36	0.294667	1.4e-08	0.744006	3.92e-52	0.291788	5.41442e-22	1.52359e-21				Tier 3A
CCBE1	X100312458_TGI_at	0.641915	7.26e-156	0.641915	3.52e-49	0.668304	6.62e-46	0.749869	2.31e-53	0.291195	6.62839e-22	1.86187e-21	abnormal macrophage physiology;decreased macrophage cell number;abnormal lymphangiogenesis;absent lymphatic vessels	Hennekam lymphangiectasia-lymphedema syndrome 1	HENNEKAM LYMPHANGIECTASIA-LYMPHEDEMA SYNDROME;NOT PROVIDED;NOT SPECIFIED
FILIP1	X100311050_TGI_at	0.477268	1.04e-71	0.477268	5.86e-25	0.528941	2.39e-26	0.524273	5.75e-22	0.289795	1.06666e-21	2.99084e-21			ABNORMALITY OF NEURONAL MIGRATION;NOT PROVIDED
DCBLD2	X100308793_TGI_at	0.287634	1.37e-47	0.287634	1.56e-09	0.562057	3.56e-30	0.440957	2.19e-15	0.28969	1.10506e-21	3.09298e-21	decreased lung endothelial cell migration;decreased lung endothelial cell proliferation				DCBLD2
ST6GALNAC5	X100132722_TGI_at	0.752853	3.54e-242	0.777706	2.24e-84	0.752853	4.97e-64	0.802397	3.78e-66	0.288924	1.43169e-21	4.00008e-21
AGTPBP1	X100144700_TGI_at	0.381174	5.93e-53	0.381174	6.81e-16	0.557066	1.43e-29	0.385656	6.5e-12	0.288894	1.44647e-21	4.0342e-21		Congenital disorder of glycosylation, type IIo;Neurodegeneration, childhood-onset, with cerebellar atrophy	SEE CASES;NOT PROVIDED;AGTPBP1-RELATED CONDITION;NEURODEGENERATION, CHILDHOOD-ONSET, WITH CEREBELLAR ATROPHY;APLASIA/HYPOPLASIA OF THE CEREBELLUM;GLOBAL DEVELOPMENTAL DELAY;MOTOR POLYNEUROPATHY
ABHD13	X100160119_TGI_at	0.322365	7.85e-49	0.373113	2.94e-15	0.562052	3.57e-30	0.322365	1.15e-08	0.288738	1.52447e-21	4.24424e-21
ATXN1L	X100312103_TGI_at	0.478625	1.63e-102	0.590077	4.97e-40	0.649098	1.36e-42	0.478625	3.86e-18	0.288245	1.80011e-21	5.00279e-21	abnormal pulmonary alveolus morphology;abnormal pulmonary alveolar sac morphology
DCDC2	X100311293_TGI_at	0.369273	6.71e-46	0.369273	5.83e-15	0.391465	2.85e-14	0.517502	2.31e-21	0.288098	1.89123e-21	5.24676e-21		Nephronophthisis 19;?Deafness, autosomal recessive 66;Sclerosing cholangitis, neonatal	DEAFNESS, AUTOSOMAL RECESSIVE 66;NONSYNDROMIC DEAFNESS;NEPHRONOPHTHISIS 19;SCLEROSING CHOLANGITIS, NEONATAL;NOT PROVIDED;NOT SPECIFIED
ARHGAP24	X100131136_TGI_at	0.402375	1.12e-103	0.634327	9.91e-48	0.644455	7.94e-42	0.402375	6.76e-13	0.287549	2.27405e-21	6.2866e-21			PREECLAMPSIA;NOT PROVIDED;SEE CASES;FOCAL SEGMENTAL GLOMERULOSCLEROSIS 1
	X100125729_TGI_at	0.207539	1.69e-37	0.324284	9.05e-12	0.55223	5.39e-29	0.207539	0.000200673	0.287553	2.27119e-21	6.2866e-21
	X100309326_TGI_at	0.604838	3.92e-206	0.816776	1.47e-99	0.716399	2.11e-55	0.604838	2.53e-30	0.287036	2.70063e-21	7.4528e-21
PRDM16	X100121639_TGI_at	0.400782	1.84e-61	0.49897	1.95e-27	0.400782	6.28e-15	0.519897	1.42e-21	0.286371	3.37364e-21	9.29377e-21	increased leukocyte cell number;abnormal lung morphology;pulmonary hypoplasia;respiratory failure;respiratory distress;small lung;increased macrophage cell number	Left ventricular noncompaction 8;Cardiomyopathy, dilated, 1LL	LEFT VENTRICULAR NONCOMPACTION 8;DILATED CARDIOMYOPATHY 1LL;NOT SPECIFIED;NOT PROVIDED;WOLFF-PARKINSON-WHITE PATTERN;CEREBELLAR ATAXIA, NONPROGRESSIVE, WITH MENTAL RETARDATION
GALNT13	X100154210_TGI_at	0.364266	4.08e-62	0.49391	7.66e-27	0.364266	1.8e-12	0.574799	6.16e-27	0.285473	4.55059e-21	1.25141e-20			GESTATIONAL DIABETES MELLITUS UNCONTROLLED;SEE CASES
MAPK4	X100126242_TGI_at	0.438655	2.1e-95	0.566428	2.22e-36	0.438655	8.11e-18	0.706158	6.19e-45	0.285364	4.71783e-21	1.29514e-20	increased type II pneumocyte number;abnormal lung saccule morphology			Tier 3B
ALS2	X100153224_TGI_at	0.334936	7.68e-71	0.452989	2.18e-22	0.662978	5.81e-45	0.334936	2.97e-09	0.285287	4.83966e-21	1.32627e-20	CNS inflammation	Primary lateral sclerosis, juvenile;Amyotrophic lateral sclerosis 2, juvenile;Spastic paralysis, infantile onset ascending	AMYOTROPHIC LATERAL SCLEROSIS TYPE 2;JUVENILE PRIMARY LATERAL SCLEROSIS;INFANTILE-ONSET ASCENDING HEREDITARY SPASTIC PARALYSIS;-;NOT PROVIDED;INBORN GENETIC DISEASES;NOT SPECIFIED;ALS2-RELATED DISORDERS;AMYOTROPHIC LATERAL SCLEROSIS, RECESSIVE;PERIPHERAL AXONAL NEUROPATHY;HEREDITARY SPASTIC PARAPLEGIA
CDH5	X100132634_TGI_at	0.489606	6.43e-124	0.627059	2.22e-46	0.489606	2.55e-22	0.763125	2.84e-56	0.28482	5.6516e-21	1.54608e-20	increased leukocyte cell number;increased neutrophil cell number;abnormal lymphatic vessel morphology;abnormal leukocyte migration;impaired neutrophil recruitment;abnormal cellular extravasation;abnormal lymphatic vessel endothelium morphology;abnormal lymphatic vessel endothelial cell morphology			Tier 3B	CDH5
MAP2	X100125185_TGI_at	0.6624	3.31e-184	0.772687	1.19e-82	0.6624	7.34e-45	0.679281	1.75e-40	0.284563	6.15408e-21	1.68062e-20			NOT SPECIFIED		MAP2
	X100140901_TGI_at	0.36948	1.12e-45	0.36948	5.62e-15	0.465044	4.69e-20	0.422427	3.77e-14	0.284444	6.40153e-21	1.74517e-20
ACSS3	X100127772_TGI_at	0.396344	1.18e-89	0.396344	3.88e-17	0.677979	1.14e-47	0.61462	1.66e-31	0.28384	7.81741e-21	2.12747e-20
C8B	X100128767_TGI_at	0.377137	9.59e-47	0.424773	1.2e-19	0.377137	2.65e-13	0.461748	7.3e-17	0.283598	8.46827e-21	2.30062e-20		C8 deficiency, type II	COMPLEMENT COMPONENT 8 DEFICIENCY TYPE 2;NOT PROVIDED	Tier 3B
STARD13	X100146818_TGI_at	0.721895	4.06e-229	0.797549	1.14e-91	0.749513	3.54e-63	0.721895	8.79e-48	0.283275	9.4192e-21	2.55455e-20	lymphoid hyperplasia;increased susceptibility to bacterial infection		NOT PROVIDED
	X100149770_TGI_at	0.410493	1.57e-62	0.433296	1.89e-20	0.575851	6.73e-32	0.410493	2.15e-13	0.283266	9.44847e-21	2.55808e-20
MARVELD2	X100125969_TGI_at	0.383428	6e-92	0.549136	6.84e-34	0.383428	1.01e-13	0.744437	3.2e-52	0.283014	1.02657e-20	2.77457e-20	increased spleen weight;abnormal olfactory epithelium morphology	Deafness, autosomal recessive 49	DEAFNESS, AUTOSOMAL RECESSIVE 49;DEAFNESS, NEUROSENSORY, AUTOSOMAL RECESSIVE 49;NONSYNDROMIC HEARING LOSS AND DEAFNESS;NOT PROVIDED;NONSYNDROMIC HEARING LOSS, RECESSIVE;NOT SPECIFIED;DEAFNESS
SCD5	X100153837_TGI_at	0.594047	1.35e-155	0.744647	9.2e-74	0.64482	6.92e-42	0.594047	4.58e-29	0.282563	1.19039e-20	3.21181e-20		;Fetal akinesia deformation sequence 4	NOT PROVIDED	Tier 2
EDNRB	X100150224_TGI_at	0.708235	6.46e-233	0.811698	2.18e-97	0.708235	1.18e-53	0.758086	3.82e-55	0.282327	1.28633e-20	3.46472e-20	abnormal spleen morphology;small spleen;abnormal Peyer's patch morphology;decreased IgA level;respiratory distress;large intestinal inflammation;decreased spleen weight;decreased B cell number;decreased acute inflammation;small Peyer's patches;decreased germinal center B cell number;decreased marginal zone B cell number;decreased spleen red pulp amount;decreased spleen white pulp amount;abnormal …	Hirschsprung disease, susceptibility to, 2;Waardenburg syndrome, type 4A;ABCD syndrome	HIRSCHSPRUNG DISEASE 2;WAARDENBURG SYNDROME TYPE 4A;HIRSCHSPRUNG DISEASE, RECESSIVE;WAARDENBURG SYNDROME;NOT PROVIDED;NOT SPECIFIED;WAARDENBURG SYNDROME TYPE 2A;ABCD SYNDROME;HEARING IMPAIRMENT;TOTAL INTESTINAL AGANGLIONOSIS;EDNRB-RELATED DISORDERS	Tier 1
PVRL3	X100311367_TGI_at	0.474425	4.68e-115	0.474425	1.2e-24	0.709836	5.42e-54	0.671095	3.2e-39	0.281217	1.84991e-20	4.97419e-20				Tier 3B
WASL	X100162953_TGI_at	0.48969	6.95e-133	0.736811	1.74e-71	0.608531	2.51e-36	0.48969	5.14e-19	0.280628	2.24241e-20	6.0193e-20	decreased thymocyte number;dermatitis;abnormal double-negative T cell morphology;abnormal double-positive T cell morphology;increased susceptibility to bacterial infection;colitis;abnormal thymocyte activation;skin inflammation;decreased regulatory T cell number;decreased T cell number;increased single-positive T cell number;decreased single-positive T cell number;increased circulating tumor necr…
	X100142350_TGI_at	0.549252	7.43e-100	0.549252	6.59e-34	0.566144	1.12e-30	0.64112	6.34e-35	0.280589	2.27097e-20	6.07523e-20
ARID2	X100152218_TGI_at	0.487414	1.77e-127	0.684908	3.16e-58	0.662513	7.01e-45	0.487414	7.83e-19	0.28059	2.27029e-20	6.07523e-20		Coffin-Siris syndrome 6	NOT SPECIFIED;COFFIN-SIRIS SYNDROME 6;NOT PROVIDED;ADENOID CYSTIC CARCINOMA;INBORN GENETIC DISEASES
ARHGAP5	X100126245_TGI_at	0.75879	1.17e-257	0.815396	5.82e-99	0.774544	6.46e-70	0.75879	2.67e-55	0.280449	2.3765e-20	6.34675e-20	small thymus;abnormal respiration		SEE CASES;NOT PROVIDED
FBXO21	X100154849_TGI_at	0.623705	3.15e-131	0.656985	3.5e-52	0.632503	6.46e-40	0.623705	1.22e-32	0.280245	2.53988e-20	6.77158e-20
CYP3A5P2	X100127270_TGI_at	0.353498	2.7e-72	0.353498	8.77e-14	0.56579	1.24e-30	0.651853	2.08e-36	0.279872	2.86692e-20	7.63056e-20
GCOM1	X100137945_TGI_at	0.730598	1.8e-213	0.749012	4.55e-75	0.730598	1.35e-58	0.774142	7.68e-59	0.279562	3.17004e-20	8.42311e-20
DCBLD2	X100126786_TGI_at	0.262156	4.03e-44	0.262156	3.73e-08	0.553673	3.64e-29	0.435	5.58e-15	0.279051	3.74138e-20	9.92443e-20	decreased lung endothelial cell migration;decreased lung endothelial cell proliferation				DCBLD2
	X100307365_TGI_at	0.599562	1.35e-180	0.747548	1.26e-74	0.740371	6.51e-61	0.599562	1.06e-29	0.278823	4.02706e-20	1.06643e-19
MACF1	X100301455_TGI_at	0.653589	8.95e-147	0.653589	1.72e-51	0.660077	1.86e-44	0.6951	4.81e-43	0.278536	4.41907e-20	1.16827e-19	respiratory distress	Lissencephaly 9 with complex brainstem malformation	MALIGNANT TUMOR OF PROSTATE;ABNORMALITY OF THE CORPUS CALLOSUM;NOT SPECIFIED;LISSENCEPHALY WITH DECUSSATION DEFECT;LISSENCEPHALY;SHORT STATURE;FACIAL HEMANGIOMA;ISOLATED UNILATERAL HEMISPHERIC CEREBELLAR HYPOPLASIA
AIG1	X100123952_TGI_at	0.29248	1.22e-33	0.40518	6.82e-18	0.29248	1.79e-08	0.362169	1.27e-10	0.278505	4.46363e-20	1.17807e-19
CA4	X100160386_TGI_at	0.29296	5.25e-52	0.394886	5.14e-17	0.29296	1.7e-08	0.656506	4.54e-37	0.277406	6.35756e-20	1.67511e-19		Retinitis pigmentosa 17	RETINITIS PIGMENTOSA;RETINITIS PIGMENTOSA 17;RETINITIS PIGMENTOSA, DOMINANT;NOT PROVIDED;NOT SPECIFIED	Tier 1
CUGBP2	X100159514_TGI_at	0.202203	1.13e-19	0.202203	1.9e-05	0.397066	1.15e-14	0.224819	6.12e-05	0.276887	7.50979e-20	1.9754e-19
KIAA0408	X100311558_TGI_at	0.739649	3.39e-214	0.739649	2.67e-72	0.747195	1.35e-62	0.772065	2.4e-58	0.276859	7.57841e-20	1.99012e-19
HPGD	X100300658_TGI_at	0.673569	7.26e-171	0.705305	4.32e-63	0.714619	5.13e-55	0.673569	1.34e-39	0.276364	8.87887e-20	2.32774e-19		Hypertrophic osteoarthropathy, primary, autosomal recessive 1;Digital clubbing, isolated congenital;Cranioosteoarthropathy	CRANIOOSTEOARTHROPATHY;PACHYDERMOPERIOSTOSIS SYNDROME;DIGITAL CLUBBING, ISOLATED CONGENITAL;HPGD-RELATED DISORDERS;NOT SPECIFIED;NOT PROVIDED	Tier 2
PRKG2	X100142937_TGI_at	0.373491	2.76e-73	0.373491	2.75e-15	0.570121	3.58e-31	0.633201	7.22e-34	0.276304	9.05178e-20	2.36913e-19			NOT PROVIDED	Tier 1
ALCAM	X100302997_TGI_at	0.389438	7.06e-79	0.623142	1.15e-45	0.4859	5.76e-22	0.389438	3.94e-12	0.276226	9.27985e-20	2.42478e-19			SEE CASES;NOT PROVIDED	Tier 3B
ARHGAP24	X100311859_TGI_at	0.403628	9.42e-91	0.586401	1.92e-39	0.621895	2.74e-38	0.403628	5.68e-13	0.275923	1.02246e-19	2.66722e-19			PREECLAMPSIA;NOT PROVIDED;SEE CASES;FOCAL SEGMENTAL GLOMERULOSCLEROSIS 1
	X100156958_TGI_at	0.388396	1.35e-61	0.468574	5.16e-24	0.54136	9.82e-28	0.388396	4.53e-12	0.275404	1.20627e-19	3.14148e-19
SHROOM4	X100138623_TGI_at	0.387958	1.5e-69	0.387958	1.93e-16	0.451656	6.78e-19	0.69998	7.22e-44	0.274964	1.3878e-19	3.60829e-19	decreased eosinophil cell number	Stocco dos Santos X-linked mental retardation syndrome	STOCCO DOS SANTOS SYNDROME;NOT PROVIDED;NOT SPECIFIED;HISTORY OF NEURODEVELOPMENTAL DISORDER;SEE CASES;INBORN GENETIC DISEASES
TMEM64	X100160088_TGI_at	0.609092	9.4e-138	0.688728	4.16e-59	0.609092	2.09e-36	0.639798	9.56e-35	0.274521	1.59735e-19	4.14626e-19	decreased osteoclast cell number;abnormal osteoclast differentiation
SPOCK2	X100307057_TGI_at	0.305513	5.61e-45	0.363585	1.58e-14	0.305513	4.02e-09	0.599809	9.89e-30	0.273911	1.93801e-19	5.02223e-19				Tier 3A
MYO9A	X100157827_TGI_at	0.364033	7.89e-83	0.364033	1.46e-14	0.581128	1.4e-32	0.711754	6.32e-46	0.272151	3.37551e-19	8.73302e-19	blood in lymph vessels	Myasthenic syndrome, congenital, 24, presynaptic	PRESYNAPTIC CONGENITAL MYASTHENIC SYNDROMES;MYASTHENIC SYNDROME, CONGENITAL, 24, PRESYNAPTIC;NOT PROVIDED
	X100154904_TGI_at	0.589527	3.81e-181	0.791783	1.81e-89	0.677824	1.22e-47	0.589527	1.49e-28	0.271933	3.61481e-19	9.33678e-19
LRP6	X100307487_TGI_at	0.408209	3.87e-56	0.408209	3.71e-18	0.482652	1.17e-21	0.495963	1.59e-19	0.27178	3.79193e-19	9.7782e-19	liver inflammation;abnormal nose morphology	Tooth agenesis, selective, 7;Coronary artery disease, autosomal dominant, 2	CORONARY ARTERY DISEASE, AUTOSOMAL DOMINANT 2;MALIGNANT TUMOR OF PROSTATE;TOOTH AGENESIS, SELECTIVE, 7;DUCTAL BREAST CARCINOMA;OROFACIAL CLEFTING;TOOTH AGENESIS;NOT PROVIDED;NOT SPECIFIED;KERATOCONUS
SGCE	X100152539_TGI_at	0.636856	9.21e-198	0.745715	4.43e-74	0.777754	7.64e-71	0.636856	2.37e-34	0.271771	3.80323e-19	9.79129e-19	heart inflammation	Dystonia-11, myoclonic	MYOCLONIC DYSTONIA;NOT PROVIDED;NOT SPECIFIED
	X100314043_TGI_at	0.404293	9.83e-55	0.468162	5.71e-24	0.460532	1.17e-19	0.404293	5.17e-13	0.271743	3.83572e-19	9.8588e-19
CAMTA1	X100157927_TGI_at	0.539911	1.04e-136	0.539911	1.27e-32	0.743196	1.33e-61	0.681301	8.4e-41	0.271723	3.86059e-19	9.90655e-19		Cerebellar ataxia, nonprogressive, with mental retardation	NOT SPECIFIED;SEE CASES;CEREBELLAR ATAXIA, NONPROGRESSIVE, WITH MENTAL RETARDATION;NOT PROVIDED;INBORN GENETIC DISEASES
C13orf36	X100139479_TGI_at	0.627907	4.51e-164	0.627907	1.55e-46	0.664634	2.97e-45	0.803644	1.69e-66	0.271303	4.40359e-19	1.12815e-18
FBXO3	X100305737_TGI_at	0.22371	3.12e-65	0.515166	2.1e-29	0.612865	5.94e-37	0.22371	6.62e-05	0.271163	4.59944e-19	1.17641e-18
SPTBN1	X100302850_TGI_at	0.584928	2.26e-154	0.652948	2.32e-51	0.584928	4.45e-33	0.80172	5.84e-66	0.27113	4.64735e-19	1.18674e-18	increased lung adenocarcinoma incidence		NOT PROVIDED
PTPRQ	X100127767_TGI_at	0.545599	4.73e-94	0.545599	2.12e-33	0.560779	5.1e-30	0.603927	3.25e-30	0.270549	5.57193e-19	1.42053e-18		Deafness, autosomal dominant 73;Deafness, autosomal recessive 84A	DEAFNESS, AUTOSOMAL RECESSIVE 84;NOT PROVIDED;NOT SPECIFIED;DEAFNESS, AUTOSOMAL DOMINANT 73;HEARING IMPAIRMENT;IMPAIRED VIBRATION SENSATION IN THE LOWER LIMBS;PAIN;PES CAVUS;PES PLANUS;PROGRESSIVE INABILITY TO WALK;UNSTEADY GAIT;DEAFNESS
ROR1	X100123011_TGI_at	0.267723	9.54e-45	0.267723	1.92e-08	0.38632	6.43e-14	0.635211	3.92e-34	0.270219	6.17517e-19	1.57177e-18	respiratory distress;abnormal respiratory system physiology;abnormal pulmonary alveolus morphology	?Deafness, autosomal recessive 108	DEAFNESS, AUTOSOMAL RECESSIVE 108;NOT PROVIDED	Tier 3B
LATS2	X100161353_TGI_at	0.345436	5.43e-41	0.345436	3.31e-13	0.437804	9.51e-18	0.417394	7.92e-14	0.269882	6.85937e-19	1.7431e-18			PERITONEAL MESOTHELIOMA	Tier 1
FRAS1	X100300607_TGI_at	0.519012	2.16e-104	0.519012	6.92e-30	0.578769	2.83e-32	0.700609	5.64e-44	0.26962	7.44075e-19	1.88779e-18	abnormal lung morphology;abnormal lung development;abnormal lung vasculature morphology;abnormal lung epithelium morphology;fused right lung lobes	Fraser syndrome 1	CRYPTOPHTHALMOS SYNDROME;NOT PROVIDED;NOT SPECIFIED;ANOPHTHALMIA - MICROPHTHALMIA;CONGENITAL DIAPHRAGMATIC HERNIA;RIEGER SYNDROME		FRAS1
TMEM9B	X100148517_TGI_at	0.360372	3.03e-80	0.360372	2.74e-14	0.68386	8.91e-49	0.561473	1.53e-25	0.269562	7.57467e-19	1.91867e-18				Tier 3B
MACF1	X100307129_TGI_at	0.55631	3.02e-111	0.590915	3.64e-40	0.651719	4.97e-43	0.55631	5.09e-25	0.269476	7.78111e-19	1.9678e-18	respiratory distress	Lissencephaly 9 with complex brainstem malformation	MALIGNANT TUMOR OF PROSTATE;ABNORMALITY OF THE CORPUS CALLOSUM;NOT SPECIFIED;LISSENCEPHALY WITH DECUSSATION DEFECT;LISSENCEPHALY;SHORT STATURE;FACIAL HEMANGIOMA;ISOLATED UNILATERAL HEMISPHERIC CEREBELLAR HYPOPLASIA
SESTD1	X100145946_TGI_at	0.363828	9.01e-77	0.548363	8.77e-34	0.590203	8.81e-34	0.363828	1.04e-10	0.268985	9.06127e-19	2.28786e-18			SEE CASES;NOT PROVIDED
MACF1	X100152796_TGI_at	0.599605	8.75e-134	0.64633	4.84e-50	0.599605	4.57e-35	0.697106	2.22e-43	0.268806	9.57724e-19	2.41426e-18	respiratory distress	Lissencephaly 9 with complex brainstem malformation	MALIGNANT TUMOR OF PROSTATE;ABNORMALITY OF THE CORPUS CALLOSUM;NOT SPECIFIED;LISSENCEPHALY WITH DECUSSATION DEFECT;LISSENCEPHALY;SHORT STATURE;FACIAL HEMANGIOMA;ISOLATED UNILATERAL HEMISPHERIC CEREBELLAR HYPOPLASIA
NUDT9	X100311899_TGI_at	0.336447	3.88e-50	0.414765	9.75e-19	0.336447	8.49e-11	0.570043	1.97e-26	0.268583	1.02602e-18	2.58229e-18
C11orf54	X100151941_TGI_at	0.4322	7.46e-76	0.4322	2.41e-20	0.633719	4.17e-40	0.491248	3.85e-19	0.268449	1.06942e-18	2.68722e-18
	X100138248_TGI_at	0.572137	1.17e-122	0.597326	3.28e-41	0.572137	1.99e-31	0.725639	1.73e-48	0.268047	1.21078e-18	3.03757e-18
RXFP1	X100156931_TGI_at	0.726984	2.25e-242	0.794697	1.43e-90	0.726984	9.19e-58	0.802523	3.48e-66	0.267527	1.42089e-18	3.55901e-18	pulmonary fibrosis		NOT PROVIDED	Tier 2
FBXO3	X100161485_TGI_at	0.260974	4.72e-60	0.497684	2.77e-27	0.568525	5.67e-31	0.260974	3.74e-06	0.267337	1.50646e-18	3.76734e-18
GLO1	X100306343_TGI_at	0.261188	6.24e-43	0.261188	4.18e-08	0.554661	2.78e-29	0.414686	1.18e-13	0.267105	1.61793e-18	4.03969e-18			AUTISM 1	Tier 2
QKI	X100158672_TGI_at	0.755039	3.97e-273	0.798471	4.99e-92	0.833688	5.44e-90	0.755039	1.78e-54	0.267056	1.64271e-18	4.09506e-18			NOT PROVIDED
KL	X100133215_TGI_at	0.741327	2.6e-255	0.829489	2.64e-105	0.741327	3.81e-61	0.762084	4.89e-56	0.267049	1.64602e-18	4.09681e-18	abnormal leukocyte cell number;abnormal spleen morphology;small spleen;abnormal lung morphology;lung inflammation;respiratory distress;emphysema;abnormal pulmonary alveolus morphology;abnormal respiratory mechanics;abnormal tracheal cartilage morphology;thymus atrophy;abnormal osteoclast morphology;decreased osteoclast cell number;decreased B cell number;decreased tidal volume;increased lung comp…	?Tumoral calcinosis, hyperphosphatemic, familial, 3	HYPERPHOSPHATEMIC FAMILIAL TUMORAL CALCINOSIS 3;TUMORAL CALCINOSIS, FAMILIAL, HYPERPHOSPHATEMIC;NOT PROVIDED;NOT SPECIFIED	Tier 3B
SGCG	X100147820_TGI_at	0.615272	7.53e-130	0.617428	1.21e-44	0.615272	2.64e-37	0.698809	1.14e-43	0.266909	1.71819e-18	4.26296e-18		Muscular dystrophy, limb-girdle, autosomal recessive 5;	SEVERE AUTOSOMAL RECESSIVE MUSCULAR DYSTROPHY OF CHILDHOOD - NORTH AFRICAN TYPE;NOT PROVIDED;LIMB-GIRDLE MUSCULAR DYSTROPHY, RECESSIVE;NOT SPECIFIED;SEE CASES;ABNORMALITY OF ESOPHAGUS MORPHOLOGY
QDPR	X100123765_TGI_at	0.236701	7.81e-29	0.258912	5.45e-08	0.236701	4.84e-06	0.550754	1.82e-24	0.266911	1.71725e-18	4.26296e-18		Hyperphenylalaninemia, BH4-deficient, C	DIHYDROPTERIDINE REDUCTASE DEFICIENCY;BH4-DEFICIENT HYPERPHENYLALANINEMIA;NOT SPECIFIED;NOT PROVIDED	Tier 2
COL4A4	X100142009_TGI_at	0.442187	4.43e-84	0.442187	2.61e-21	0.594508	2.3e-34	0.619141	4.58e-32	0.266648	1.86131e-18	4.61078e-18	kidney inflammation;tubulointerstitial nephritis	Hematuria, familial benign;Alport syndrome 2, autosomal recessive	ALPORT SYNDROME, AUTOSOMAL RECESSIVE;BENIGN FAMILIAL HEMATURIA;NOT PROVIDED;ALPORT SYNDROME;NOT SPECIFIED;HEARING IMPAIRMENT;HEMATURIA;HYPERTENSION;MYOPIA;PROTEINURIA;ALPORT SYNDROME 3, AUTOSOMAL DOMINANT;HYPERKALEMIA;STAGE 5 CHRONIC KIDNEY DISEASE;THROMBOCYTOPENIA;SPECIFIC LANGUAGE IMPAIRMENT 5	Tier 3A
SMAD2	X100145501_TGI_at	0.395803	7.19e-70	0.395803	4.31e-17	0.65001	9.6e-43	0.447164	8.14e-16	0.266473	1.96418e-18	4.85794e-18	right pulmonary isomerism;osteoarthritis;abnormal olfactory epithelium morphology		VARIANT OF UNKNOWN SIGNIFICANCE;NOT PROVIDED;INBORN GENETIC DISEASES;ANOMALOUS PULMONARY VENOUS RETURN
	X100140998_TGI_at	0.678093	6.93e-169	0.678093	1.09e-56	0.712237	1.67e-54	0.712364	4.92e-46	0.265846	2.3796e-18	5.87615e-18
EIF1AX	X100123735_TGI_at	0.392327	4.42e-100	0.657571	2.66e-52	0.595169	1.87e-34	0.392327	2.68e-12	0.265499	2.64472e-18	6.52061e-18
RBM17	X100144624_TGI_at	0.584151	7.13e-151	0.713819	3.02e-65	0.677605	1.34e-47	0.584151	5.93e-28	0.265477	2.66327e-18	6.55605e-18
FARP1	X100305330_TGI_at	0.306939	1.79e-54	0.306939	1.13e-10	0.383639	9.77e-14	0.701576	3.85e-44	0.265404	2.72254e-18	6.6915e-18			NOT PROVIDED
SPRY2	X100147638_TGI_at	0.481003	7.26e-98	0.633701	1.3e-47	0.559226	7.87e-30	0.481003	2.52e-18	0.265187	2.90897e-18	7.13856e-18	abnormal lung development;abnormal respiratory conducting tube morphology;increased lung tumor incidence;impaired branching involved in bronchus morphogenesis	?IgA nephropathy, susceptibility to, 3	IGA NEPHROPATHY, SUSCEPTIBILITY TO, 3
LPHN2	X100138098_TGI_at	0.61066	8.41e-141	0.676106	3e-56	0.665142	2.42e-45	0.61066	5.07e-31	0.264536	3.54599e-18	8.68822e-18
PHLDB2	X100147440_TGI_at	0.468763	8.18e-92	0.619747	4.67e-45	0.543567	5.5e-28	0.468763	2.19e-17	0.264324	3.78137e-18	9.25053e-18					PHLDB2
XPO4	X100313487_TGI_at	0.460692	3.95e-103	0.58622	2.05e-39	0.66707	1.1e-45	0.460692	8.72e-17	0.264176	3.95476e-18	9.6597e-18
GCOM1	X100124755_TGI_at	0.704037	4.52e-208	0.74844	6.77e-75	0.704037	8.87e-53	0.783325	4.28e-61	0.264103	4.04325e-18	9.86052e-18
MTMR7	X100122584_TGI_at	0.220827	1.81e-24	0.220827	3.27e-06	0.444067	2.92e-18	0.25785	4.84e-06	0.263863	4.34896e-18	1.05896e-17
SGCE	X100126039_TGI_at	0.608052	1.64e-181	0.713909	2.86e-65	0.778926	3.47e-71	0.608052	1.05e-30	0.263687	4.58608e-18	1.11498e-17	heart inflammation	Dystonia-11, myoclonic	MYOCLONIC DYSTONIA;NOT PROVIDED;NOT SPECIFIED
PTPN21	X100304183_TGI_at	0.240202	5.56e-40	0.313502	4.44e-11	0.240202	3.53e-06	0.650394	3.34e-36	0.263648	4.64078e-18	1.12653e-17			MALIGNANT TUMOR OF PROSTATE
	X100133785_TGI_at	0.558177	1.78e-118	0.558177	3.57e-35	0.675454	3.34e-47	0.633241	7.13e-34	0.26351	4.83892e-18	1.17282e-17
BDH2	X100135614_TGI_at	0.602897	1.51e-158	0.66815	1.61e-54	0.753489	3.41e-64	0.602897	4.3e-30	0.26333	5.10886e-18	1.23634e-17
SEMA5A	X100149293_TGI_at	0.572388	2.35e-121	0.651094	5.48e-51	0.572388	1.85e-31	0.636811	2.4e-34	0.263153	5.38914e-18	1.30217e-17			SEE CASES;NOT PROVIDED;CHARCOT-MARIE-TOOTH DISEASE;INTELLECTUAL DISABILITY
TRHDE	X100143427_TGI_at	0.425567	1.75e-74	0.493868	7.75e-27	0.59943	4.83e-35	0.425567	2.36e-14	0.263139	5.41189e-18	1.30566e-17			SEE CASES;LONG QT SYNDROME
ENY2	X100149661_TGI_at	0.503339	1.34e-96	0.551634	3.05e-34	0.642061	1.95e-41	0.503339	3.86e-20	0.26312	5.4436e-18	1.3113e-17
LIFR	X100304854_TGI_at	0.654538	2.73e-164	0.721766	2.48e-67	0.678414	9.44e-48	0.654538	8.68e-37	0.263006	5.63417e-18	1.35513e-17	increased osteoclast cell number	Stuve-Wiedemann syndrome/Schwartz-Jampel type 2 syndrome	STUVE-WIEDEMANN SYNDROME;NOT PROVIDED;NOT SPECIFIED;CONGENITAL ANOMALIES OF KIDNEY AND URINARY TRACT;HEMOPHAGOCYTIC LYMPHOHISTIOCYTOSIS, FAMILIAL, 2	Tier 3A
TMEM116	X100127233_TGI_at	0.404533	1.45e-48	0.414416	1.05e-18	0.458179	1.87e-19	0.404533	5e-13	0.262918	5.78529e-18	1.38935e-17
PRPF40A	X100121975_TGI_at	0.297799	6.58e-85	0.591989	2.44e-40	0.632014	7.7e-40	0.297799	1.37e-07	0.262726	6.13128e-18	1.4702e-17
H2AFV	X100129877_TGI_at	0.46242	1.48e-160	0.760864	9.41e-79	0.715965	2.62e-55	0.46242	6.51e-17	0.262665	6.24352e-18	1.49483e-17	abnormal spleen morphology;small spleen;abnormal Peyer's patch morphology;abnormal thymus morphology;abnormal thymus development;athymia;small thymus;decreased IgA level;thymus hypoplasia;respiratory failure;respiratory distress;abnormal respiratory system morphology;abnormal nose morphology;abnormal nasal septum morphology;abnormal nasopharynx morphology;abnormal thyroid cartilage morphology;ect…
DPH3	X100143566_TGI_at	0.291251	1.69e-45	0.336217	1.44e-12	0.582623	8.93e-33	0.291251	2.56e-07	0.262608	6.35307e-18	1.51875e-17
VWA2	X100132980_TGI_at	0.343337	1.45e-38	0.343337	4.65e-13	0.413475	7.42e-16	0.409009	2.66e-13	0.26246	6.64147e-18	1.58529e-17				Tier 3B
VPS13A	X100122403_TGI_at	0.489991	1.72e-124	0.654967	9.05e-52	0.68482	5.85e-49	0.489991	4.86e-19	0.262375	6.81319e-18	1.62381e-17	decreased plasmacytoid dendritic cell number;decreased T-helper cell number	Choreoacanthocytosis	CHOREOACANTHOCYTOSIS;DUCTAL BREAST CARCINOMA;NOT PROVIDED;NOT SPECIFIED;PRIMRAY HYPOMAGNESEMIA WITH SECONDARY HYPOCALCEMIA
PLAC2	X100134167_TGI_at	0.427795	1.36e-85	0.509261	1.13e-28	0.427795	5.96e-17	0.71342	3.17e-46	0.262175	7.23574e-18	1.72191e-17
DOCK4	X100302288_TGI_at	0.739566	1.21e-274	0.842224	1.47e-111	0.785923	2.83e-73	0.739566	3.18e-51	0.261942	7.76139e-18	1.84421e-17			SEE CASES;NORMAL PREGNANCY;NOT PROVIDED
RAD1	X100136830_TGI_at	0.535076	2.73e-114	0.535076	5.68e-32	0.656365	8.11e-44	0.661269	9.29e-38	0.261396	9.14178e-18	2.16893e-17
CUL3	X100132399_TGI_at	0.556782	7.95e-110	0.583012	6.58e-39	0.652411	3.8e-43	0.556782	4.57e-25	0.261186	9.73392e-18	2.30594e-17		Pseudohypoaldosteronism, type IIE	PSEUDOHYPOALDOSTERONISM TYPE 2E;PSEUDOHYPOALDOSTERONISM, TYPE 2;PSEUDOHYPOALDOSTERONISM TYPE 1 AUTOSOMAL DOMINANT;NOT SPECIFIED;NOT PROVIDED;INBORN GENETIC DISEASES
MYO10	X100308996_TGI_at	0.52211	2.87e-117	0.52211	2.79e-30	0.613047	5.59e-37	0.743239	5.65e-52	0.260924	1.05273e-17	2.49015e-17			SEE CASES;ABNORMALITY OF ESOPHAGUS MORPHOLOGY;NOT PROVIDED
SOCS6	X100140130_TGI_at	0.316919	7.55e-58	0.458382	6.1e-23	0.561517	4.15e-30	0.316919	2.04e-08	0.260725	1.11732e-17	2.63895e-17			SEE CASES;NOT PROVIDED
AADAC	X100313740_TGI_at	0.255094	8.97e-25	0.255094	8.48e-08	0.400103	7.02e-15	0.272996	1.34e-06	0.26031	1.26435e-17	2.98175e-17			NOT PROVIDED
SH3GL3	X100155592_TGI_at	0.501799	2.64e-94	0.501799	9.01e-28	0.534145	6.37e-27	0.693777	7.99e-43	0.260228	1.29586e-17	3.05147e-17	respiratory distress		NOT PROVIDED		SH3GL3
UBE2B	X100307248_TGI_at	0.287291	7.53e-66	0.52483	1.25e-30	0.572913	1.59e-31	0.287291	3.7e-07	0.259985	1.39303e-17	3.27539e-17		?Male infertility	NOT PROVIDED
DACH1	X100156497_TGI_at	0.722802	5.8e-203	0.722802	1.31e-67	0.753939	2.61e-64	0.745232	2.18e-52	0.259785	1.47824e-17	3.47055e-17	respiratory distress		NOT SPECIFIED
DCBLD2	X100308435_TGI_at	0.316667	1.35e-31	0.326444	6.53e-12	0.316667	1.05e-09	0.422111	3.95e-14	0.259165	1.77685e-17	4.1654e-17	decreased lung endothelial cell migration;decreased lung endothelial cell proliferation				DCBLD2
CYB5B	X100155151_TGI_at	0.562922	4.87e-136	0.562922	7.3e-36	0.704943	5.76e-53	0.702528	2.64e-44	0.258044	2.47585e-17	5.79541e-17			NOT PROVIDED
GRIA1	X100153770_TGI_at	0.485765	3.21e-95	0.519794	5.51e-30	0.485765	5.93e-22	0.721913	8.72e-48	0.257846	2.6243e-17	6.13377e-17			VARIANT OF UNKNOWN SIGNIFICANCE;SEE CASES;NOT SPECIFIED;NOT PROVIDED;INTELLECTUAL DISABILITY, NON SYNDROMIC	Tier 1
	X100309442_TGI_at	0.355925	9.5e-42	0.370751	4.49e-15	0.355925	5.95e-12	0.491361	3.77e-19	0.257705	2.73586e-17	6.38504e-17
ABCD3	X100148667_TGI_at	0.368083	2.82e-59	0.457541	7.45e-23	0.545125	3.64e-28	0.368083	6.14e-11	0.256855	3.51268e-17	8.18585e-17		?Bile acid synthesis defect, congenital, 5	ZELLWEGER SYNDROME 2;BILE ACID SYNTHESIS DEFECT, CONGENITAL, 5;NOT PROVIDED;NOT SPECIFIED
AGFG1	X100302726_TGI_at	0.23159	1.17e-26	0.251866	1.22e-07	0.463597	6.3e-20	0.23159	3.74e-05	0.256824	3.54437e-17	8.24748e-17
SLC19A3	X100159833_TGI_at	0.479348	7.41e-98	0.61389	5.06e-44	0.479348	2.37e-21	0.618156	6.08e-32	0.256745	3.62736e-17	8.42812e-17	kidney inflammation;liver inflammation	Thiamine metabolism dysfunction syndrome 2 (biotin- or thiamine-responsive encephalopathy type 2)	BIOTIN-THIAMINE-RESPONSIVE BASAL GANGLIA DISEASE;NOT PROVIDED;THIAMINE METABOLISM DYSFUNCTION SYNDROME;NOT SPECIFIED;SEE CASES
RXFP1	X100306028_TGI_at	0.741165	9.62e-228	0.741165	9.68e-73	0.764954	3.1e-67	0.79635	1.73e-64	0.255996	4.51701e-17	1.04797e-16	pulmonary fibrosis		NOT PROVIDED	Tier 2
ARHGEF12	X100151372_TGI_at	0.314459	8.8e-47	0.314459	3.86e-11	0.486067	5.56e-22	0.49574	1.65e-19	0.255134	5.80835e-17	1.34559e-16	abnormal T cell proliferation
VWA2	X100312728_TGI_at	0.336658	4.01e-37	0.336658	1.35e-12	0.404136	3.6e-15	0.405073	4.64e-13	0.254833	6.34027e-17	1.46665e-16				Tier 3B
FRAS1	X100130282_TGI_at	0.512751	6.33e-107	0.542236	6.14e-33	0.512751	1.26e-24	0.748423	4.68e-53	0.254602	6.77954e-17	1.56596e-16	abnormal lung morphology;abnormal lung development;abnormal lung vasculature morphology;abnormal lung epithelium morphology;fused right lung lobes	Fraser syndrome 1	CRYPTOPHTHALMOS SYNDROME;NOT PROVIDED;NOT SPECIFIED;ANOPHTHALMIA - MICROPHTHALMIA;CONGENITAL DIAPHRAGMATIC HERNIA;RIEGER SYNDROME		FRAS1
CCBE1	X100129234_TGI_at	0.592688	3.67e-158	0.592688	1.88e-40	0.736954	4.32e-60	0.742415	8.35e-52	0.254581	6.82202e-17	1.57347e-16	abnormal macrophage physiology;decreased macrophage cell number;abnormal lymphangiogenesis;absent lymphatic vessels	Hennekam lymphangiectasia-lymphedema syndrome 1	HENNEKAM LYMPHANGIECTASIA-LYMPHEDEMA SYNDROME;NOT PROVIDED;NOT SPECIFIED
BDNF	X100123968_TGI_at	0.632332	3.49e-156	0.632332	2.34e-47	0.645653	5.05e-42	0.783918	3.03e-61	0.254473	7.03903e-17	1.62114e-16	decreased pulmonary respiratory rate		CONGENITAL CENTRAL HYPOVENTILATION;MEMORY IMPAIRMENT, SUSCEPTIBILITY TO;NOT SPECIFIED;INBORN GENETIC DISEASES;OBESITY	Tier 3A
RXFP1	X100160872_TGI_at	0.721853	7.66e-205	0.721853	2.35e-67	0.740988	4.61e-61	0.770465	5.74e-58	0.25389	8.33517e-17	1.91685e-16	pulmonary fibrosis		NOT PROVIDED	Tier 2
BDNF	X100310403_TGI_at	0.445661	1.78e-97	0.523598	1.8e-30	0.445661	2.16e-18	0.761823	5.6e-56	0.253487	9.36524e-17	2.15059e-16	decreased pulmonary respiratory rate		CONGENITAL CENTRAL HYPOVENTILATION;MEMORY IMPAIRMENT, SUSCEPTIBILITY TO;NOT SPECIFIED;INBORN GENETIC DISEASES;OBESITY	Tier 3A
PPP2R5A	X100152887_TGI_at	0.495294	1.31e-98	0.495294	5.28e-27	0.568278	6.09e-31	0.699081	1.03e-43	0.253003	1.07704e-16	2.46966e-16	enlarged spleen;enlarged mesenteric lymph nodes		NOT PROVIDED
RBP2	X100309242_TGI_at	0.328654	2.63e-44	0.333725	2.13e-12	0.328654	2.34e-10	0.606595	1.56e-30	0.25284	1.12866e-16	2.58425e-16
	X100143396_TGI_at	0.508435	1.68e-101	0.508435	1.42e-28	0.64804	2.04e-42	0.610373	5.49e-31	0.252826	1.13346e-16	2.59147e-16
C6orf155	X100159321_TGI_at	0.472501	4.59e-93	0.472501	1.95e-24	0.618421	9.05e-38	0.628294	3.15e-33	0.252783	1.14754e-16	2.61985e-16
SLC19A3	X100144638_TGI_at	0.394625	1.93e-81	0.544994	2.57e-33	0.394625	1.71e-14	0.6641	3.56e-38	0.252759	1.15544e-16	2.63408e-16	kidney inflammation;liver inflammation	Thiamine metabolism dysfunction syndrome 2 (biotin- or thiamine-responsive encephalopathy type 2)	BIOTIN-THIAMINE-RESPONSIVE BASAL GANGLIA DISEASE;NOT PROVIDED;THIAMINE METABOLISM DYSFUNCTION SYNDROME;NOT SPECIFIED;SEE CASES
CACNB4	X100161309_TGI_at	0.220002	3.81e-18	0.220002	3.55e-06	0.259316	5.83e-07	0.335574	2.77e-09	0.252208	1.35402e-16	3.08231e-16	small spleen;enlarged lymph nodes;small thymus;abnormal thymus involution;abnormal lymph node morphology;abnormal Peyer's patch germinal center morphology;increased length of allograft survival;decreased lymphocyte cell number;decreased double-positive T cell number;abnormal CD4-positive, alpha-beta T cell physiology;decreased Peyer's patch number;small Peyer's patches;increased IgG1 level;decrea…	Epilepsy, idiopathic generalized, susceptibility to, 9;Episodic ataxia, type 5;Epilepsy, juvenile myoclonic, susceptibility to, 6;Myoclonic epilepsy, juvenile, 4	EPILEPSY, JUVENILE MYOCLONIC 6;EPILEPSY, IDIOPATHIC GENERALIZED 9;EPISODIC ATAXIA, TYPE 5;IDIOPATHIC GENERALIZED EPILEPSY;JUVENILE MYOCLONIC EPILEPSY;NOT PROVIDED;NOT SPECIFIED;EPISODIC ATAXIA;SEE CASES;CACNB4-RELATED DISORDERS	Tier 3B
AADAC	X100134281_TGI_at	0.215394	1.55e-22	0.215394	5.55e-06	0.420901	2.04e-16	0.24964	9.4e-06	0.251653	1.58782e-16	3.6093e-16			NOT PROVIDED
ITLN2	X100161167_TGI_at	0.552588	1.75e-147	0.673157	1.33e-55	0.552588	4.89e-29	0.773303	1.22e-58	0.251271	1.77099e-16	4.01407e-16
MLLT4	X100142786_TGI_at	0.299125	9.73e-44	0.299125	3.35e-10	0.444556	2.66e-18	0.522308	8.64e-22	0.251272	1.77035e-16	4.01407e-16
PHLDB2	X100311594_TGI_at	0.459305	4.98e-84	0.607086	7.57e-43	0.506856	5.06e-24	0.459305	1.1e-16	0.25123	1.79199e-16	4.05583e-16					PHLDB2
CD93	X100124594_TGI_at	0.419602	4.05e-78	0.557337	4.71e-35	0.419602	2.56e-16	0.591801	8.25e-29	0.251213	1.80086e-16	4.07006e-16	impaired macrophage phagocytosis			Tier 3A
SAMD12	X100304297_TGI_at	0.225155	5.89e-45	0.362508	1.9e-14	0.225155	1.32e-05	0.668007	9.34e-39	0.250779	2.03818e-16	4.59981e-16		Epilepsy, familial adult myoclonic, 1	SEE CASES;NOT PROVIDED
TRPC6	X100162170_TGI_at	0.632592	2.26e-164	0.632592	2.1e-47	0.723705	5.08e-57	0.739764	2.9e-51	0.249822	2.67709e-16	6.03304e-16		Glomerulosclerosis, focal segmental, 2	FOCAL SEGMENTAL GLOMERULOSCLEROSIS 2;NOT PROVIDED;NEPHROTIC SYNDROME;ABNORMALITY OF ESOPHAGUS MORPHOLOGY;PREDNISOLONE RESPONSE;FOCAL SEGMENTAL GLOMERULOSCLEROSIS;NOT SPECIFIED	Tier 3B
	X100137488_TGI_at	0.696733	4.43e-178	0.714543	1.96e-65	0.696733	2.72e-51	0.719018	3.01e-47	0.24956	2.88365e-16	6.48925e-16
ASB9	X100312864_TGI_at	0.362253	8.82e-48	0.362253	1.98e-14	0.431366	3.12e-17	0.509312	1.2e-20	0.249367	3.04655e-16	6.84604e-16
MBOAT2	X100147756_TGI_at	0.610969	3.8e-164	0.738984	4.15e-72	0.68186	2.13e-48	0.610969	4.65e-31	0.2493	3.10474e-16	6.96684e-16
WNT3A	X100124139_TGI_at	0.236238	4.07e-38	0.382717	5.13e-16	0.236238	5.04e-06	0.541487	1.45e-23	0.249088	3.29639e-16	7.38636e-16	abnormal thyroid cartilage morphology			Tier 3B
BDNF	X100312581_TGI_at	0.624885	4.58e-151	0.624885	5.54e-46	0.637164	1.19e-40	0.777664	1.08e-59	0.248897	3.47963e-16	7.78586e-16	decreased pulmonary respiratory rate		CONGENITAL CENTRAL HYPOVENTILATION;MEMORY IMPAIRMENT, SUSCEPTIBILITY TO;NOT SPECIFIED;INBORN GENETIC DISEASES;OBESITY	Tier 3A
	X100305328_TGI_at	0.244112	3.7e-34	0.259184	5.28e-08	0.555374	2.28e-29	0.244112	1.45e-05	0.248461	3.93626e-16	8.79508e-16
FKBP1B	X100145035_TGI_at	0.23012	2.06e-37	0.331163	3.17e-12	0.23012	8.62e-06	0.604108	3.09e-30	0.248429	3.97194e-16	8.8622e-16				Tier 1
SEMA5A	X100310553_TGI_at	0.712313	9.92e-254	0.82857	7.14e-105	0.774304	7.57e-70	0.712313	5.02e-46	0.248297	4.12264e-16	9.18543e-16			SEE CASES;NOT PROVIDED;CHARCOT-MARIE-TOOTH DISEASE;INTELLECTUAL DISABILITY
RBM44	X100137102_TGI_at	0.302086	2.43e-51	0.417753	5.25e-19	0.551866	5.95e-29	0.302086	9.06e-08	0.248281	4.14137e-16	9.21412e-16			SEE CASES
SEC62	X100145740_TGI_at	0.566067	2.72e-191	0.764217	7.79e-80	0.77014	1.14e-68	0.566067	5.13e-26	0.248256	4.17128e-16	9.26754e-16
SMC4	X100159364_TGI_at	0.381569	1.37e-61	0.468785	4.89e-24	0.545397	3.38e-28	0.381569	1.11e-11	0.247789	4.75732e-16	1.05547e-15			NOT PROVIDED
HLF	X100308208_TGI_at	0.514571	9.96e-85	0.55104	3.7e-34	0.551948	5.82e-29	0.514571	4.19e-21	0.247742	4.82059e-16	1.068e-15			MALIGNANT TUMOR OF PROSTATE
HLF	X100148324_TGI_at	0.539452	3.61e-104	0.610833	1.72e-43	0.594794	2.1e-34	0.539452	2.26e-23	0.247161	5.67598e-16	1.25574e-15			MALIGNANT TUMOR OF PROSTATE
MEGF11	X100126572_TGI_at	0.264271	1.56e-46	0.264271	2.9e-08	0.535019	5.09e-27	0.497319	1.23e-19	0.247072	5.81977e-16	1.28574e-15
	X100149467_TGI_at	0.239236	5.99e-39	0.434608	1.42e-20	0.239236	3.85e-06	0.473363	9.83e-18	0.246793	6.29267e-16	1.38827e-15
	X100157287_TGI_at	0.548914	3.78e-136	0.678237	1.01e-56	0.679046	7.2e-48	0.548914	2.76e-24	0.246689	6.4793e-16	1.42744e-15
	X100153964_TGI_at	0.770625	3e-287	0.778623	1.07e-84	0.868625	5.03e-106	0.770625	5.26e-58	0.246353	7.11837e-16	1.56604e-15
	X100139741_TGI_at	0.339265	3.62e-53	0.465766	1.03e-23	0.339265	5.85e-11	0.532233	1.07e-22	0.244961	1.04922e-15	2.30507e-15
TMC7	X100135492_TGI_at	0.245948	2e-40	0.245948	2.37e-07	0.383556	9.89e-14	0.606399	1.65e-30	0.244885	1.07161e-15	2.35097e-15
GUCY1A3	X100123050_TGI_at	0.239602	5.85e-22	0.285303	2.12e-09	0.333063	1.32e-10	0.239602	2.05e-05	-0.244855	1.08064e-15	2.36747e-15				Tier 2
QKI	X100304765_TGI_at	0.601418	1.2e-124	0.601418	6.87e-42	0.662767	6.33e-45	0.629986	1.9e-33	0.244354	1.24187e-15	2.71692e-15			NOT PROVIDED
TRHDE	X100156796_TGI_at	0.472203	3.07e-100	0.520267	4.8e-30	0.710827	3.34e-54	0.472203	1.2e-17	0.244348	1.24382e-15	2.71739e-15			SEE CASES;LONG QT SYNDROME
	X100145782_TGI_at	0.40862	9.81e-74	0.40862	3.42e-18	0.602858	1.6e-35	0.549907	2.21e-24	0.244229	1.28567e-15	2.80494e-15
TMBIM6	X100312620_TGI_at	0.265186	9.19e-31	0.265186	2.6e-08	0.459655	1.39e-19	0.313283	2.96e-08	0.243463	1.5888e-15	3.46147e-15
	X100133350_TGI_at	0.299973	6.19e-34	0.332846	2.44e-12	0.299973	7.66e-09	0.476458	5.68e-18	0.242697	1.96159e-15	4.26775e-15
NCRNA00032	X100160040_TGI_at	0.236202	1.13e-27	0.236202	6.8e-07	0.354421	7.35e-12	0.431953	8.93e-15	0.242574	2.02948e-15	4.40934e-15
	X100144860_TGI_at	0.242452	2.97e-20	0.242452	3.48e-07	0.267524	2.57e-07	0.349359	5.81e-10	0.241554	2.68393e-15	5.8232e-15
TMEM56	X100129106_TGI_at	0.544532	3.75e-98	0.599676	1.34e-41	0.544532	4.26e-28	0.571183	1.49e-26	0.241214	2.94511e-15	6.38107e-15
ESM1	X100127511_TGI_at	0.340161	2.29e-45	0.340161	7.73e-13	0.474867	6.13e-21	0.45028	4.91e-16	0.241189	2.96557e-15	6.41657e-15				Tier 3B
DNM3	X100155993_TGI_at	0.328175	1.65e-49	0.328175	5.02e-12	0.484783	7.35e-22	0.517958	2.11e-21	0.240991	3.13001e-15	6.76305e-15			NOT PROVIDED
MYO10	X100307059_TGI_at	0.264569	1.26e-55	0.264569	2.8e-08	0.549465	1.14e-28	0.599609	1.04e-29	0.240331	3.74592e-15	8.08276e-15			SEE CASES;ABNORMALITY OF ESOPHAGUS MORPHOLOGY;NOT PROVIDED
C13orf1	X100134994_TGI_at	0.545674	2.65e-110	0.596255	4.93e-41	0.545674	3.14e-28	0.67369	1.29e-39	0.239897	4.21518e-15	9.08285e-15
XPO4	X100158980_TGI_at	0.612479	1.64e-144	0.674302	7.48e-56	0.683855	8.93e-49	0.612479	3.04e-31	0.239187	5.10929e-15	1.09944e-14
C1orf116	X100137297_TGI_at	0.249763	1.37e-42	0.249763	1.55e-07	0.377732	2.42e-13	0.63588	3.2e-34	0.239086	5.24984e-15	1.12814e-14
	X100312535_TGI_at	0.342574	1.69e-39	0.369288	5.81e-15	0.342574	3.75e-11	0.471569	1.35e-17	0.238795	5.67958e-15	1.21882e-14
HPGD	X100163108_TGI_at	0.675294	8.28e-172	0.733099	1.96e-70	0.678436	9.36e-48	0.675294	7.28e-40	0.238767	5.72342e-15	1.22656e-14		Hypertrophic osteoarthropathy, primary, autosomal recessive 1;Digital clubbing, isolated congenital;Cranioosteoarthropathy	CRANIOOSTEOARTHROPATHY;PACHYDERMOPERIOSTOSIS SYNDROME;DIGITAL CLUBBING, ISOLATED CONGENITAL;HPGD-RELATED DISORDERS;NOT SPECIFIED;NOT PROVIDED	Tier 2
FNBP1L	X100145847_TGI_at	0.492965	1.73e-127	0.731053	7.31e-70	0.492965	1.21e-22	0.610566	5.2e-31	0.238398	6.3211e-15	1.3528e-14
LIFR	X100142478_TGI_at	0.564689	1.28e-117	0.647708	2.59e-50	0.564689	1.69e-30	0.623891	1.15e-32	0.237954	7.12365e-15	1.52249e-14	increased osteoclast cell number	Stuve-Wiedemann syndrome/Schwartz-Jampel type 2 syndrome	STUVE-WIEDEMANN SYNDROME;NOT PROVIDED;NOT SPECIFIED;CONGENITAL ANOMALIES OF KIDNEY AND URINARY TRACT;HEMOPHAGOCYTIC LYMPHOHISTIOCYTOSIS, FAMILIAL, 2	Tier 3A
CNIH4	X100155288_TGI_at	0.449075	5.15e-86	0.449075	5.42e-22	0.66684	1.21e-45	0.523173	7.22e-22	0.237686	7.65668e-15	1.63419e-14
KIAA1217	X100305970_TGI_at	0.299788	2.74e-56	0.541687	7.3e-33	0.299788	7.82e-09	0.488852	6e-19	0.23749	8.06825e-15	1.7197e-14		Epilepsy, familial temporal lobe, 4;	NOT PROVIDED
	X100125155_TGI_at	0.319323	7.96e-35	0.338261	1.05e-12	0.319323	7.58e-10	0.462949	5.95e-17	0.237298	8.4955e-15	1.80831e-14
RHOBTB1	X100149999_TGI_at	0.400914	3.89e-80	0.54257	5.53e-33	0.601201	2.74e-35	0.400914	8.29e-13	0.237238	8.63276e-15	1.83505e-14
SH3D19	X100130336_TGI_at	0.514886	5.12e-92	0.514886	2.28e-29	0.594972	1.99e-34	0.589338	1.57e-28	0.237141	8.86164e-15	1.88116e-14		;MEND syndrome;Chondrodysplasia punctata, X-linked dominant
NR3C1	X100148233_TGI_at	0.344425	6.71e-104	0.597609	2.95e-41	0.714954	4.34e-55	0.344425	1.02e-09	0.23712	8.91079e-15	1.88904e-14	abnormal lung morphology;abnormal lung development;atelectasis;thick pulmonary interalveolar septum;abnormal humoral immune response;thymus hypoplasia;heart inflammation;respiratory failure;respiratory distress;abnormal pulmonary alveolus morphology;abnormal pulmonary alveolus epithelial cell morphology;abnormal alveolocapillary membrane morphology;abnormal respiratory system development;decrease…	Glucocorticoid resistance;	GLUCOCORTICOID RESISTANCE, GENERALIZED;GLUCOCORTICOID RESISTANCE, CELLULAR;GLUCOCORTICOID RECEPTOR POLYMORPHISM;PSEUDOHERMAPHRODITISM, FEMALE, WITH HYPOKALEMIA, DUE TO GLUCOCORTICOID RESISTANCE;GLUCOCORTICOID RESISTANCE, RELATIVE;MALIGNANT TUMOR OF PROSTATE;NOT SPECIFIED;NOT PROVIDED	Tier 1	NR3C1
	X100154508_TGI_at	0.225588	2.01e-17	0.225588	2.03e-06	0.232894	6.77e-06	0.337796	2.16e-09	0.23665	1.0104e-14	2.13911e-14
RAB11FIP2	X100157280_TGI_at	0.364436	6.98e-88	0.600388	1.02e-41	0.606603	4.74e-36	0.364436	9.62e-11	0.236223	1.13227e-14	2.3939e-14
CAMK2D	X100313743_TGI_at	0.253081	6.91e-30	0.342326	5.47e-13	0.396102	1.35e-14	0.253081	7.14e-06	0.235192	1.48953e-14	3.145e-14				Tier 1
GPR126	X100121719_TGI_at	0.660099	3.07e-198	0.748762	5.42e-75	0.762987	1.06e-66	0.660099	1.38e-37	0.234817	1.64538e-14	3.46941e-14
SCARF1	X100302803_TGI_at	0.551743	2.81e-107	0.624433	6.69e-46	0.551743	6.15e-29	0.598231	1.51e-29	0.234736	1.6812e-14	3.54019e-14	abnormal spleen morphology;enlarged spleen;impaired macrophage phagocytosis;abnormal dendritic cell physiology;abnormal macrophage physiology;abnormal B cell physiology;increased IgG level;glomerulonephritis;increased anti-single stranded DNA antibody level;increased anti-nuclear antigen antibody level;increased anti-histone antibody level;increased susceptibility to systemic lupus erythematosus;…		NOT PROVIDED
ESM1	X100300345_TGI_at	0.325627	5.14e-42	0.325627	7.39e-12	0.422072	1.66e-16	0.484968	1.23e-18	0.234631	1.72851e-14	3.63495e-14				Tier 3B
COL4A4	X100305072_TGI_at	0.419947	7.59e-77	0.419947	3.32e-19	0.563598	2.31e-30	0.61763	7.07e-32	0.234602	1.74166e-14	3.65771e-14	kidney inflammation;tubulointerstitial nephritis	Hematuria, familial benign;Alport syndrome 2, autosomal recessive	ALPORT SYNDROME, AUTOSOMAL RECESSIVE;BENIGN FAMILIAL HEMATURIA;NOT PROVIDED;ALPORT SYNDROME;NOT SPECIFIED;HEARING IMPAIRMENT;HEMATURIA;HYPERTENSION;MYOPIA;PROTEINURIA;ALPORT SYNDROME 3, AUTOSOMAL DOMINANT;HYPERKALEMIA;STAGE 5 CHRONIC KIDNEY DISEASE;THROMBOCYTOPENIA;SPECIFIC LANGUAGE IMPAIRMENT 5	Tier 3A
C10orf84	X100137080_TGI_at	0.512252	1.93e-104	0.583616	5.29e-39	0.648144	1.96e-42	0.512252	6.66e-21	0.234525	1.77758e-14	3.72817e-14
AMOTL1	X100308611_TGI_at	0.515236	2.59e-115	0.613582	5.73e-44	0.515236	6.94e-25	0.711345	7.49e-46	0.234388	1.84346e-14	3.86119e-14			NOT PROVIDED
BDH2	X100301910_TGI_at	0.570024	1.4e-126	0.626798	2.48e-46	0.682846	1.39e-48	0.570024	1.98e-26	0.234311	1.88113e-14	3.93486e-14
KCNN2	X100142823_TGI_at	0.272128	9.03e-47	0.272128	1.12e-08	0.501008	1.96e-23	0.534627	6.43e-23	0.23429	1.89152e-14	3.95134e-14			PREMATURE OVARIAN FAILURE;INBORN GENETIC DISEASES	Tier 2
	X100144377_TGI_at	0.331157	4.34e-40	0.369391	5.71e-15	0.331157	1.69e-10	0.494128	2.24e-19	0.233496	2.33244e-14	4.86595e-14
SCARF1	X100301234_TGI_at	0.554175	1.58e-105	0.618207	8.78e-45	0.554175	3.17e-29	0.591614	8.66e-29	0.232499	3.02994e-14	6.31271e-14	abnormal spleen morphology;enlarged spleen;impaired macrophage phagocytosis;abnormal dendritic cell physiology;abnormal macrophage physiology;abnormal B cell physiology;increased IgG level;glomerulonephritis;increased anti-single stranded DNA antibody level;increased anti-nuclear antigen antibody level;increased anti-histone antibody level;increased susceptibility to systemic lupus erythematosus;…		NOT PROVIDED
TGFBR2	X100131938_TGI_at	0.567419	5.23e-159	0.728697	3.28e-69	0.701943	2.39e-52	0.567419	3.71e-26	0.232329	3.1678e-14	6.59121e-14	increased leukocyte cell number;abnormal immune system morphology;abnormal spleen morphology;enlarged spleen;small thymus;abnormal immune system physiology;decreased IgA level;abnormal T cell activation;autoimmune response;increased inflammatory response;eye inflammation;liver inflammation;lung inflammation;pancreas inflammation;stomach inflammation;increased lung adenocarcinoma incidence;abnorma…	Colorectal cancer, hereditary nonpolyposis, type 6;Esophageal cancer, somatic;Loeys-Dietz syndrome 2	LOEYS-DIETZ SYNDROME 2;HEREDITARY NONPOLYPOSIS COLORECTAL CANCER TYPE 6;CARDIOVASCULAR PHENOTYPE;FAMILIAL COLORECTAL CANCER;LOEYS-DIETZ SYNDROME;MARFAN SYNDROME;THORACIC AORTIC ANEURYSM AND AORTIC DISSECTION;NOT SPECIFIED;MALIGNANT TUMOR OF ESOPHAGUS;NOT PROVIDED;CONNECTIVE TISSUE DISORDER;DILATATION;DILATATION OF ASCENDING AORTA;CONGENITAL ANEURYSM OF ASCENDING AORTA;DILATATION OF THE THORACIC A…	Tier 1
GRK5	X100128911_TGI_at	0.416094	6.03e-62	0.473433	1.54e-24	0.416094	4.72e-16	0.549489	2.42e-24	0.232296	3.19556e-14	6.64018e-14	increased airway responsiveness			Tier 2
KPNA1	X100309705_TGI_at	0.288234	1.97e-34	0.288234	1.44e-09	0.499283	2.91e-23	0.294352	1.91e-07	0.232195	3.28116e-14	6.80906e-14
HLF	X100309568_TGI_at	0.545674	2.65e-98	0.591631	2.79e-40	0.576334	5.83e-32	0.545674	5.71e-24	0.231914	3.53127e-14	7.31843e-14			MALIGNANT TUMOR OF PROSTATE
FMO2	X100132596_TGI_at	0.646552	8.21e-192	0.770121	8.76e-82	0.720042	3.34e-56	0.646552	1.15e-35	0.231452	3.98357e-14	8.24493e-14			NOT SPECIFIED	Tier 1
PTPN21	X100148122_TGI_at	0.264889	6.81e-43	0.336305	1.42e-12	0.264889	3.35e-07	0.641249	6.09e-35	0.231094	4.37242e-14	9.03786e-14			MALIGNANT TUMOR OF PROSTATE
FARP1	X100126849_TGI_at	0.281057	1.03e-49	0.281057	3.66e-09	0.318115	8.8e-10	0.728653	4.57e-49	0.230939	4.5528e-14	9.39836e-14			NOT PROVIDED
FGD4	X100305703_TGI_at	0.483315	1.97e-66	0.483315	1.25e-25	0.502644	1.35e-23	0.48467	1.3e-18	0.230524	5.07036e-14	1.04531e-13		Charcot-Marie-Tooth disease, type 4H	CHARCOT-MARIE-TOOTH DISEASE, TYPE 4H;CHARCOT-MARIE-TOOTH DISEASE TYPE 4;NOT SPECIFIED;NOT PROVIDED
HS3ST5	X100162666_TGI_at	0.518998	2.62e-100	0.518998	6.94e-30	0.587929	1.78e-33	0.66168	8.09e-38	0.230372	5.27524e-14	1.08612e-13			NOT PROVIDED
	X100129243_TGI_at	0.359193	1.02e-52	0.382923	4.93e-16	0.359193	3.74e-12	0.621555	2.28e-32	0.230062	5.71504e-14	1.17513e-13
SCARF1	X100301232_TGI_at	0.536983	1.72e-107	0.638349	1.71e-48	0.536983	3.07e-27	0.59221	7.42e-29	0.229925	5.92257e-14	1.21621e-13	abnormal spleen morphology;enlarged spleen;impaired macrophage phagocytosis;abnormal dendritic cell physiology;abnormal macrophage physiology;abnormal B cell physiology;increased IgG level;glomerulonephritis;increased anti-single stranded DNA antibody level;increased anti-nuclear antigen antibody level;increased anti-histone antibody level;increased susceptibility to systemic lupus erythematosus;…		NOT PROVIDED
SCARF1	X100301235_TGI_at	0.548502	5.69e-107	0.623416	1.02e-45	0.548502	1.48e-28	0.601354	6.52e-30	0.22974	6.21283e-14	1.27416e-13	abnormal spleen morphology;enlarged spleen;impaired macrophage phagocytosis;abnormal dendritic cell physiology;abnormal macrophage physiology;abnormal B cell physiology;increased IgG level;glomerulonephritis;increased anti-single stranded DNA antibody level;increased anti-nuclear antigen antibody level;increased anti-histone antibody level;increased susceptibility to systemic lupus erythematosus;…		NOT PROVIDED
PHACTR2	X100124712_TGI_at	0.758774	8.97e-257	0.784876	6.38e-87	0.813438	2.57e-82	0.758774	2.69e-55	0.229659	6.34384e-14	1.29933e-13			NOT PROVIDED		PHACTR2
	X100147200_TGI_at	0.260039	3.39e-36	0.260039	4.78e-08	0.478571	2.8e-21	0.406597	3.74e-13	0.229617	6.41271e-14	1.31173e-13
INSIG2	X100150535_TGI_at	0.508102	2.54e-115	0.629768	7.03e-47	0.657692	4.81e-44	0.508102	1.52e-20	0.229286	6.98483e-14	1.4269e-13
RBP2	X100161662_TGI_at	0.330361	2.7e-44	0.330361	3.59e-12	0.360501	3.1e-12	0.580149	1.63e-27	0.229162	7.21143e-14	1.47128e-13
C3orf64	X100154647_TGI_at	0.43616	4.62e-64	0.511212	6.5e-29	0.478443	2.88e-21	0.43616	4.66e-15	0.229053	7.41659e-14	1.51118e-13
SPOCK2	X100305026_TGI_at	0.28619	1.3e-30	0.298687	3.56e-10	0.28619	3.6e-08	0.479221	3.47e-18	0.228763	7.99146e-14	1.62621e-13				Tier 3A
ANO5	X100135415_TGI_at	0.228411	1.6e-34	0.228411	1.53e-06	0.511614	1.65e-24	0.37399	2.93e-11	0.228153	9.34828e-14	1.89985e-13		Muscular dystrophy, limb-girdle, autosomal recessive 12;Miyoshi muscular dystrophy 3;Gnathodiaphyseal dysplasia	GNATHODIAPHYSEAL DYSPLASIA;NOT PROVIDED;LIMB-GIRDLE MUSCULAR DYSTROPHY, TYPE 2L;MIYOSHI MUSCULAR DYSTROPHY 3;ANO5-RELATED DISORDERS;ACHILLES TENDON CONTRACTURE;ELEVATED SERUM CREATINE PHOSPHOKINASE;LOWER LIMB AMYOTROPHY;LOWER LIMB MUSCLE WEAKNESS;MUSCULAR DISEASES;POLYCYSTIC KIDNEY DYSPLASIA;SEE CASES;LIMB-GIRDLE MUSCULAR DYSTROPHY, RECESSIVE;MIYOSHI MYOPATHY;NOT SPECIFIED;MUSCULAR DYSTROPHY;DIST…
AMMECR1	X100152343_TGI_at	0.344226	1.07e-43	0.363266	1.67e-14	0.50236	1.44e-23	0.344226	1.05e-09	0.228076	9.53489e-14	1.93527e-13		Midface hypoplasia, hearing impairment, elliptocytosis, and nephrocalcinosis	MIDFACE HYPOPLASIA, HEARING IMPAIRMENT, ELLIPTOCYTOSIS, AND NEPHROCALCINOSIS;SHORT STATURE
SCARF1	X100301233_TGI_at	0.541422	2.8e-107	0.635695	5.47e-48	0.541422	9.67e-28	0.590059	1.3e-28	0.227972	9.7907e-14	1.98464e-13	abnormal spleen morphology;enlarged spleen;impaired macrophage phagocytosis;abnormal dendritic cell physiology;abnormal macrophage physiology;abnormal B cell physiology;increased IgG level;glomerulonephritis;increased anti-single stranded DNA antibody level;increased anti-nuclear antigen antibody level;increased anti-histone antibody level;increased susceptibility to systemic lupus erythematosus;…		NOT PROVIDED
ADCY8	X100160432_TGI_at	0.32486	9.7e-41	0.32486	8.29e-12	0.367903	1.06e-12	0.527952	2.66e-22	0.227935	9.88496e-14	2.00116e-13		Obesity, susceptibility to, BMIQ19;	NOT PROVIDED
JUB	X100301474_TGI_at	0.510694	1.91e-105	0.620354	3.64e-45	0.510694	2.05e-24	0.636427	2.7e-34	0.227158	1.20584e-13	2.43802e-13
	X100136272_TGI_at	0.531523	8.03e-99	0.562946	7.24e-36	0.531523	1.24e-26	0.650847	2.89e-36	0.227056	1.23755e-13	2.49894e-13
H2AFV	X100159895_TGI_at	0.578742	1.95e-198	0.815262	6.64e-99	0.706893	2.26e-53	0.578742	2.32e-27	0.226796	1.32231e-13	2.66666e-13	abnormal spleen morphology;small spleen;abnormal Peyer's patch morphology;abnormal thymus morphology;abnormal thymus development;athymia;small thymus;decreased IgA level;thymus hypoplasia;respiratory failure;respiratory distress;abnormal respiratory system morphology;abnormal nose morphology;abnormal nasal septum morphology;abnormal nasopharynx morphology;abnormal thyroid cartilage morphology;ect…
PODXL	X100313979_TGI_at	0.565425	5.07e-104	0.613186	6.71e-44	0.5716	2.33e-31	0.565425	5.98e-26	0.226666	1.36689e-13	2.75304e-13	abnormal lung morphology;overexpanded pulmonary alveoli;abnormal lung volume;abnormal pulmonary elastic fiber morphology;increased airway resistance;increased lung endothelial cell adhesion;decreased lung endothelial cell adhesion;abnormal pulmonary collagen fibril morphology	Thrombophilia due to protein C deficiency, autosomal recessive;Thrombophilia due to protein C deficiency, autosomal dominant;;Pyruvate carboxylase deficiency	NOT PROVIDED;PARKINSON DISEASE, LATE-ONSET;PARKINSON DISEASE 2;SEE CASES
ELF2	X100156090_TGI_at	0.220861	5.31e-36	0.409214	3.03e-18	0.426996	6.88e-17	0.220861	8.1e-05	0.226246	1.52111e-13	3.05973e-13			CEREBELLAR ATAXIA, NEUROPATHY, AND VESTIBULAR AREFLEXIA SYNDROME
HECW2	X100312543_TGI_at	0.267392	1.09e-39	0.460369	3.79e-23	0.267392	2.6e-07	0.410832	2.05e-13	0.225888	1.66563e-13	3.34616e-13		Neurodevelopmental disorder with hypotonia, seizures, and absent language	NEURODEVELOPMENTAL DISORDER WITH HYPOTONIA, SEIZURES, AND ABSENT LANGUAGE;NOT PROVIDED;OROMANDIBULAR-LIMB HYPOGENESIS SPECTRUM;NOT SPECIFIED;INBORN GENETIC DISEASES
	X100145444_TGI_at	0.506591	5.14e-107	0.60236	4.78e-42	0.644702	7.23e-42	0.506591	2.04e-20	0.225793	1.70644e-13	3.42376e-13
	X100144399_TGI_at	0.284169	3.82e-85	0.61785	1.02e-44	0.607845	3.15e-36	0.284169	4.93e-07	0.224899	2.13946e-13	4.28709e-13
STARD13	X100144532_TGI_at	0.329671	3.83e-39	0.329671	3.99e-12	0.339644	5.56e-11	0.526653	3.5e-22	0.224881	2.14905e-13	4.30083e-13	lymphoid hyperplasia;increased susceptibility to bacterial infection		NOT PROVIDED
	X100163149_TGI_at	0.284394	6.94e-56	0.284394	2.38e-09	0.566354	1.06e-30	0.557261	4.09e-25	0.224628	2.2911e-13	4.57928e-13
TPD52	X100132007_TGI_at	0.356114	5.59e-52	0.538533	1.95e-32	0.356114	5.79e-12	0.362693	1.19e-10	0.224264	2.5105e-13	5.01144e-13
	X100162365_TGI_at	0.28995	1.48e-28	0.28995	1.15e-09	0.361626	2.64e-12	0.359386	1.78e-10	0.224006	2.679e-13	5.34102e-13
	X100129540_TGI_at	0.415814	4.77e-58	0.415814	7.85e-19	0.511007	1.9e-24	0.472893	1.07e-17	0.223945	2.72059e-13	5.41707e-13
PCYOX1	X100307470_TGI_at	0.694858	8.68e-184	0.707588	1.16e-63	0.694858	6.45e-51	0.758019	3.95e-55	0.223857	2.78155e-13	5.53146e-13				Tier 3B
MPP5	X100130191_TGI_at	0.394414	1.44e-61	0.394414	5.63e-17	0.616597	1.68e-37	0.394531	1.99e-12	0.222463	3.94221e-13	7.82966e-13	microgliosis
	X100150331_TGI_at	0.579522	4.55e-105	0.579522	2.3e-38	0.595049	1.94e-34	0.602707	4.52e-30	0.221975	4.45249e-13	8.83198e-13
PODXL	X100141342_TGI_at	0.555508	1.57e-106	0.623996	8.03e-46	0.580705	1.59e-32	0.555508	6.13e-25	0.220899	5.81521e-13	1.15206e-12	abnormal lung morphology;overexpanded pulmonary alveoli;abnormal lung volume;abnormal pulmonary elastic fiber morphology;increased airway resistance;increased lung endothelial cell adhesion;decreased lung endothelial cell adhesion;abnormal pulmonary collagen fibril morphology	Thrombophilia due to protein C deficiency, autosomal recessive;Thrombophilia due to protein C deficiency, autosomal dominant;;Pyruvate carboxylase deficiency	NOT PROVIDED;PARKINSON DISEASE, LATE-ONSET;PARKINSON DISEASE 2;SEE CASES
KDR	X100150499_TGI_at	0.623906	8.58e-172	0.769112	1.9e-81	0.623906	1.36e-38	0.665574	2.16e-38	0.220656	6.17419e-13	1.22164e-12	abnormal lung morphology;abnormal lymphatic vessel morphology;lymphatic vessel hyperplasia;abnormal lymphangiogenesis;abnormal lymphatic vessel smooth muscle morphology;enlarged lymphatic vessel	Hemangioma, capillary infantile, somatic;Hemangioma, capillary infantile, susceptibility to	HEMANGIOMA, CAPILLARY INFANTILE;NOT SPECIFIED;HIRSCHSPRUNG DISEASE 1;MALIGNANT TUMOR OF PROSTATE;CARCINOMA OF COLON;NOT PROVIDED	Tier 1	KDR
SFRS11	X100306164_TGI_at	0.442104	1.76e-122	0.690542	1.57e-59	0.653432	2.56e-43	0.442104	1.83e-15	0.220469	6.46688e-13	1.27794e-12
CDKL1	X100157295_TGI_at	0.438513	7.5e-66	0.438513	5.96e-21	0.53701	3.05e-27	0.504218	3.25e-20	0.220251	6.82399e-13	1.34682e-12			NOT PROVIDED	Tier 2
	X100307271_TGI_at	0.390813	8.8e-48	0.441596	2.99e-21	0.390813	3.16e-14	0.433359	7.19e-15	0.220028	7.21036e-13	1.42129e-12
	X100147607_TGI_at	0.264678	3.71e-22	0.324192	9.17e-12	0.264678	3.42e-07	0.268269	2.02e-06	-0.219771	7.68194e-13	1.51235e-12
ANKRD50	X100313281_TGI_at	0.489508	3.7e-110	0.489508	2.47e-26	0.733232	3.29e-59	0.573856	7.77e-27	0.219674	7.8676e-13	1.54697e-12			SEE CASES;NOT PROVIDED
PLCE1	X100153341_TGI_at	0.481099	1.39e-99	0.543863	3.68e-33	0.481099	1.63e-21	0.726979	9.58e-49	0.218995	9.29463e-13	1.82527e-12		Nephrotic syndrome, type 3	NEPHROTIC SYNDROME, TYPE 3;NOT SPECIFIED;NEPHROTIC SYNDROME;NOT PROVIDED
MACF1	X100305087_TGI_at	0.727895	1.69e-209	0.752555	3.79e-76	0.727895	5.68e-58	0.756271	9.59e-55	0.218986	9.31556e-13	1.82711e-12	respiratory distress	Lissencephaly 9 with complex brainstem malformation	MALIGNANT TUMOR OF PROSTATE;ABNORMALITY OF THE CORPUS CALLOSUM;NOT SPECIFIED;LISSENCEPHALY WITH DECUSSATION DEFECT;LISSENCEPHALY;SHORT STATURE;FACIAL HEMANGIOMA;ISOLATED UNILATERAL HEMISPHERIC CEREBELLAR HYPOPLASIA
BMPR2	X100307378_TGI_at	0.709719	1.47e-187	0.716665	5.51e-66	0.709719	5.74e-54	0.743979	3.97e-52	0.218952	9.39323e-13	1.84004e-12	abnormal pulmonary alveolus morphology;abnormal leukocyte physiology;abnormal lung vasculature morphology;increased lung endothelial cell proliferation	Pulmonary venoocclusive disease 1;Pulmonary hypertension, primary, fenfluramine or dexfenfluramine-associated;Pulmonary hypertension, familial primary, 1, with or without HHT	PRIMARY PULMONARY HYPERTENSION;PULMONARY VENO-OCCLUSIVE DISEASE;NOT PROVIDED;NOT SPECIFIED;PULMONARY HYPERTENSION, PRIMARY, DEXFENFLURAMINE-ASSOCIATED;ABNORMAL BASAL GANGLIA MRI SIGNAL INTENSITY;ABNORMALITY OF THE BASAL GANGLIA;CAFE-AU-LAIT SPOT;COGNITIVE IMPAIRMENT;FRONTAL BOSSING;HIGH FOREHEAD;MICROGNATHIA;PULMONARY HYPERTENSION, PRIMARY, FENFLURAMINE-ASSOCIATED;SEIZURES;THORACIC SCOLIOSIS;PULM…	Tier 2
TIMP3	X100139417_TGI_at	0.437141	3.38e-70	0.575525	9.5e-38	0.437141	1.08e-17	0.447701	7.46e-16	0.218758	9.85035e-13	1.92719e-12	increased neutrophil cell number;overexpanded pulmonary alveoli;liver inflammation;respiratory distress;abnormal respiratory system physiology;abnormal bronchiole morphology;abnormal pulmonary alveolus morphology;pulmonary edema;dilated terminal bronchiole tubes;impaired lung alveolus development;increased tumor necrosis factor secretion;aortitis;abnormal pulmonary alveolus wall morphology;abnorm…	Sorsby fundus dystrophy	SORSBY FUNDUS DYSTROPHY;NOT PROVIDED;PSEUDOINFLAMMATORY FUNDUS DYSTROPHY;NOT SPECIFIED;CEREBRAL ARTERIOVENOUS MALFORMATION	Tier 3B
SC5DL	X100122013_TGI_at	0.631927	9.83e-135	0.631927	2.79e-47	0.644951	6.59e-42	0.673859	1.21e-39	0.218612	1.02073e-12	1.99455e-12
KIAA0368	X100158212_TGI_at	0.421258	2.96e-66	0.421258	2.52e-19	0.60276	1.66e-35	0.438859	3.05e-15	0.218495	1.05045e-12	2.05006e-12
DACH1	X100146233_TGI_at	0.51282	2.5e-108	0.51282	4.12e-29	0.634604	3.02e-40	0.674745	8.85e-40	0.218394	1.07659e-12	2.09849e-12	respiratory distress		NOT SPECIFIED
FNBP1L	X100308752_TGI_at	0.478329	1.7e-126	0.729769	1.66e-69	0.478329	2.95e-21	0.621558	2.28e-32	0.217823	1.23765e-12	2.40944e-12
JUB	X100149217_TGI_at	0.413937	1.45e-95	0.644765	9.82e-50	0.569897	3.82e-31	0.413937	1.31e-13	0.217707	1.27325e-12	2.47567e-12
EFNB2	X100156516_TGI_at	0.631199	8.9e-175	0.71189	9.44e-65	0.631199	1.03e-39	0.775592	3.44e-59	0.217676	1.28294e-12	2.49145e-12	small spleen;spleen hypoplasia;small thymus;thymus hypoplasia;abnormal lymphatic vessel morphology;abnormal T cell differentiation;abnormal afferent lymphatic vessel morphology;increased susceptibility to viral infection;abnormal tracheal cartilage morphology;tracheoesophageal fistula;abnormal lymph circulation;chylothorax;increased length of allograft survival;decreased spleen weight;decreased t…
BMPR2	X100141025_TGI_at	0.712208	6.08e-190	0.721674	2.63e-67	0.712208	1.69e-54	0.743611	4.73e-52	0.217529	1.32952e-12	2.57872e-12	abnormal pulmonary alveolus morphology;abnormal leukocyte physiology;abnormal lung vasculature morphology;increased lung endothelial cell proliferation	Pulmonary venoocclusive disease 1;Pulmonary hypertension, primary, fenfluramine or dexfenfluramine-associated;Pulmonary hypertension, familial primary, 1, with or without HHT	PRIMARY PULMONARY HYPERTENSION;PULMONARY VENO-OCCLUSIVE DISEASE;NOT PROVIDED;NOT SPECIFIED;PULMONARY HYPERTENSION, PRIMARY, DEXFENFLURAMINE-ASSOCIATED;ABNORMAL BASAL GANGLIA MRI SIGNAL INTENSITY;ABNORMALITY OF THE BASAL GANGLIA;CAFE-AU-LAIT SPOT;COGNITIVE IMPAIRMENT;FRONTAL BOSSING;HIGH FOREHEAD;MICROGNATHIA;PULMONARY HYPERTENSION, PRIMARY, FENFLURAMINE-ASSOCIATED;SEIZURES;THORACIC SCOLIOSIS;PULM…	Tier 2
ARHGAP29	X100133798_TGI_at	0.721937	4.56e-199	0.721937	2.23e-67	0.735886	7.77e-60	0.753494	3.86e-54	0.217431	1.36165e-12	2.63778e-12			NOT PROVIDED;NOT SPECIFIED;NONSYNDROMIC CLEFT LIP WITH OR WITHOUT CLEFT PALATE
SLCO1A2	X100304751_TGI_at	0.424037	1.22e-60	0.50453	4.24e-28	0.424037	1.17e-16	0.472083	1.23e-17	0.217391	1.37492e-12	2.66021e-12	abnormal CD8-positive, alpha beta T cell morphology;increased B cell number		NOT PROVIDED	Tier 1
ZNF670	X100121959_TGI_at	0.382489	2.45e-73	0.525228	1.11e-30	0.580001	1.96e-32	0.382489	9.85e-12	0.217011	1.5079e-12	2.91391e-12			NOT PROVIDED
EXDL2	X100141814_TGI_at	0.557844	9.49e-114	0.557844	3.98e-35	0.669832	3.52e-46	0.605402	2.17e-30	0.216406	1.74614e-12	3.37015e-12
FMO2	X100310951_TGI_at	0.654324	4.25e-193	0.777795	2.09e-84	0.707393	1.77e-53	0.654324	9.31e-37	0.216342	1.77349e-12	3.41875e-12			NOT SPECIFIED	Tier 1
KIAA0408	X100130014_TGI_at	0.573277	5.9e-112	0.573277	2.09e-37	0.62303	1.85e-38	0.632102	1.01e-33	0.216028	1.91309e-12	3.68333e-12
RDX	X100302870_TGI_at	0.662999	9.89e-229	0.830193	1.23e-105	0.730382	1.52e-58	0.662999	5.18e-38	0.216009	1.92175e-12	3.69549e-12		Deafness, autosomal recessive 24	DEAFNESS, AUTOSOMAL RECESSIVE 24;NOT SPECIFIED;NONSYNDROMIC HEARING LOSS, RECESSIVE;NOT PROVIDED;NONSYNDROMIC HEARING LOSS AND DEAFNESS
	X100147695_TGI_at	0.269808	1.11e-53	0.468961	4.69e-24	0.535984	3.97e-27	0.269808	1.77e-06	0.215811	2.01615e-12	3.87228e-12
PCDH15	X100134529_TGI_at	0.520481	3.66e-85	0.520481	4.51e-30	0.54202	8.26e-28	0.582864	8.22e-28	0.215559	2.14207e-12	4.10912e-12		Usher syndrome, type 1F;Usher syndrome, type 1D/F digenic;Deafness, autosomal recessive 23	USHER SYNDROME, TYPE 1F;DEAFNESS, AUTOSOMAL RECESSIVE 23;USHER SYNDROME, TYPE 1;USHER SYNDROME, TYPE 1D;USHER SYNDROME, TYPE 1G;NOT PROVIDED;NONSYNDROMIC HEARING LOSS AND DEAFNESS;NOT SPECIFIED;NONSYNDROMIC HEARING LOSS, RECESSIVE;RETINITIS PIGMENTOSA-DEAFNESS SYNDROME;USHER SYNDROME, TYPE ID/F, DIGENIC;SEE CASES;SMALL FOR GESTATIONAL AGE;RETINAL DYSTROPHY;NONSYNDROMIC DEAFNESS;USHER SYNDROME;-;P…	Tier 3A
	X100161904_TGI_at	0.390198	2.88e-45	0.390198	1.26e-16	0.424228	1.13e-16	0.436016	4.76e-15	-0.215458	2.19512e-12	4.20575e-12
	X100140534_TGI_at	0.491351	6.21e-138	0.696698	5.47e-61	0.695249	5.39e-51	0.491351	3.77e-19	0.21533	2.26354e-12	4.33156e-12
DERA	X100131884_TGI_at	0.223009	3.19e-28	0.223009	2.63e-06	0.458876	1.63e-19	0.324933	8.79e-09	0.215266	2.29867e-12	4.39345e-12			SEE CASES
YIPF6	X100144849_TGI_at	0.488005	1.22e-109	0.659655	9.87e-53	0.488005	3.63e-22	0.624778	8.9e-33	0.215212	2.32902e-12	4.44605e-12	colitis;increased susceptibility to induced colitis
	X100312591_TGI_at	0.3878	1.06e-66	0.51026	8.51e-29	0.3878	5.09e-14	0.578083	2.73e-27	0.215168	2.35365e-12	4.48763e-12
	X100307705_TGI_at	0.493891	3.64e-98	0.550932	3.83e-34	0.657935	4.37e-44	0.493891	2.34e-19	0.214681	2.64587e-12	5.03869e-12
KIAA0329	X100125441_TGI_at	0.375536	3.77e-57	0.375536	1.9e-15	0.406797	2.31e-15	0.635881	3.19e-34	0.214049	3.07789e-12	5.85432e-12
	X100123618_TGI_at	0.671054	3.78e-182	0.735732	3.54e-71	0.671054	2.12e-46	0.732081	9.86e-50	0.213928	3.16851e-12	6.01941e-12
CLCN4	X100153772_TGI_at	0.347037	2.01e-66	0.347037	2.55e-13	0.592637	4.13e-34	0.566623	4.49e-26	0.213108	3.85289e-12	7.31074e-12		Raynaud-Claes syndrome	NOT PROVIDED;MENTAL RETARDATION 49, X-LINKED;CLCN4-RELATED DISORDER;INBORN GENETIC DISEASES;NOT SPECIFIED	Tier 3B
	X100152789_TGI_at	0.254591	4.09e-46	0.515171	2.1e-29	0.254591	9.22e-07	0.43533	5.3e-15	0.212775	4.17007e-12	7.90304e-12
MAML3	X100305421_TGI_at	0.45647	4.34e-65	0.45647	9.6e-23	0.531036	1.41e-26	0.473644	9.35e-18	0.212312	4.65454e-12	8.81058e-12			NOT PROVIDED
	X100129382_TGI_at	0.652745	3.91e-169	0.733165	1.88e-70	0.683572	1.01e-48	0.652745	1.56e-36	0.212259	4.71292e-12	8.91037e-12
SCARF1	X100138458_TGI_at	0.523037	3.73e-98	0.609458	2.97e-43	0.523037	1.04e-25	0.579816	1.77e-27	0.212232	4.74287e-12	8.95622e-12	abnormal spleen morphology;enlarged spleen;impaired macrophage phagocytosis;abnormal dendritic cell physiology;abnormal macrophage physiology;abnormal B cell physiology;increased IgG level;glomerulonephritis;increased anti-single stranded DNA antibody level;increased anti-nuclear antigen antibody level;increased anti-histone antibody level;increased susceptibility to systemic lupus erythematosus;…		NOT PROVIDED
RAPGEF5	X100129500_TGI_at	0.407009	2.3e-63	0.407009	4.73e-18	0.478138	3.07e-21	0.59249	6.89e-29	0.211932	5.0927e-12	9.6053e-12
MAPK1	X100302897_TGI_at	0.236059	7.37e-28	0.236059	6.9e-07	0.467656	2.75e-20	0.281813	6.11e-07	0.211657	5.43443e-12	1.02376e-11	abnormal thymus morphology;athymia;small thymus;decreased thymocyte number;abnormal double-positive T cell morphology;abnormal T cell subpopulation ratio;abnormal positive T cell selection;increased double-positive T cell number;decreased double-positive T cell number;abnormal T cell proliferation;decreased T cell proliferation;abnormal pro-B cell morphology;decreased CD4-positive, alpha beta T c…	Prostate cancer/brain cancer susceptibility, somatic;?Bleeding disorder, platelet-type, 22;	INBORN GENETIC DISEASES;SQUAMOUS CELL CARCINOMA OF THE HEAD AND NECK;TRANSITIONAL CELL CARCINOMA OF THE BLADDER;UTERINE CERVICAL NEOPLASMS	Tier 1
	X100147504_TGI_at	0.634903	1.96e-214	0.819656	8.06e-101	0.7214	1.67e-56	0.634903	4.3e-34	0.211532	5.59767e-12	1.05325e-11
CLIC2	X100141841_TGI_at	0.283902	1.62e-50	0.283902	2.54e-09	0.606731	4.54e-36	0.421149	4.56e-14	0.211231	6.00924e-12	1.12934e-11		?Mental retardation, X-linked, syndromic 32	MENTAL RETARDATION, X-LINKED, SYNDROMIC 32;NOT SPECIFIED;NOT PROVIDED
PCYOX1	X100161456_TGI_at	0.485552	1.47e-108	0.485552	6.97e-26	0.643099	1.32e-41	0.699115	1.01e-43	0.210996	6.35093e-12	1.19212e-11				Tier 3B
SCAND3	X100140536_TGI_at	0.438969	1.13e-57	0.451491	3.09e-22	0.488692	3.12e-22	0.438969	3e-15	0.210665	6.86514e-12	1.28711e-11
PRICKLE2	X100122703_TGI_at	0.547747	9.95e-113	0.634675	8.52e-48	0.547747	1.81e-28	0.628722	2.77e-33	0.210472	7.18281e-12	1.34507e-11			EPILEPSY, PROGRESSIVE MYOCLONIC 5;NOT SPECIFIED;SENSORY ATAXIC NEUROPATHY, DYSARTHRIA, AND OPHTHALMOPARESIS;PROGRESSIVE MYOCLONIC EPILEPSY;NOT PROVIDED;ROLANDIC EPILEPSY;SEIZURES
HLF	X100152836_TGI_at	0.505822	4.76e-101	0.631246	3.74e-47	0.505822	6.44e-24	0.586031	3.67e-28	0.210044	7.94188e-12	1.48544e-11			MALIGNANT TUMOR OF PROSTATE
SEMA5A	X100300422_TGI_at	0.591167	7.27e-154	0.711782	1.01e-64	0.689497	7.33e-50	0.591167	9.74e-29	0.20968	8.64872e-12	1.61573e-11			SEE CASES;NOT PROVIDED;CHARCOT-MARIE-TOOTH DISEASE;INTELLECTUAL DISABILITY
BCL2L2	X100155785_TGI_at	0.466303	1.37e-129	0.74495	7.48e-74	0.589179	1.21e-33	0.466303	3.35e-17	0.209128	9.8384e-12	1.8358e-11				Tier 2
	X100151853_TGI_at	0.221156	5e-21	0.221156	3.17e-06	0.257173	7.18e-07	0.414747	1.17e-13	0.208626	1.10571e-11	2.06076e-11
ZRANB1	X100140498_TGI_at	0.364578	1.67e-50	0.364578	1.33e-14	0.50361	1.08e-23	0.454132	2.61e-16	0.208585	1.11644e-11	2.07829e-11	abnormal dendritic cell physiology;decreased susceptibility to experimental autoimmune encephalomyelitis;decreased CD4-positive, alpha beta T cell number;decreased T helper 1 cell number;decreased circulating interferon-gamma level;decreased circulating interleukin-17 level;decreased T-helper 17 cell number
SCAND3	X100301408_TGI_at	0.436471	2.35e-60	0.46593	9.86e-24	0.500022	2.46e-23	0.436471	4.44e-15	0.208314	1.18892e-11	2.2106e-11
CYFIP1	X100313701_TGI_at	0.240231	1.04e-39	0.240231	4.42e-07	0.515185	7.02e-25	0.448323	6.75e-16	0.20806	1.26097e-11	2.34181e-11			AUTISM SPECTRUM DISORDER
GPM6A	X100130655_TGI_at	0.512302	8.53e-134	0.512302	4.77e-29	0.700026	5.89e-52	0.753134	4.62e-54	0.206115	1.97499e-11	3.66351e-11			NOT PROVIDED	Tier 3A
SYDE2	X100148154_TGI_at	0.582572	2.03e-124	0.582572	7.71e-39	0.659405	2.43e-44	0.661687	8.07e-38	0.205229	2.41926e-11	4.48233e-11			NOT PROVIDED
ELAVL1	X100303017_TGI_at	0.358339	3.33e-54	0.50571	3.05e-28	0.358339	4.22e-12	0.458344	1.29e-16	0.204865	2.62917e-11	4.86551e-11	increased monocyte cell number;decreased leukocyte cell number;increased granulocyte number;decreased granulocyte number;absent spleen;spleen hypoplasia;increased thymocyte number;abnormal lung development;thymus hypoplasia;lung inflammation;decreased inflammatory response;abnormal T cell physiology;abnormal B cell physiology;abnormal thymocyte activation;decreased susceptibility to experimental …			Tier 2
	X100312497_TGI_at	0.343888	1.99e-56	0.492195	1.21e-26	0.343888	3.14e-11	0.528533	2.36e-22	0.204657	2.75666e-11	5.09544e-11
	X100149000_TGI_at	0.633111	4.02e-182	0.751583	7.53e-76	0.72085	2.21e-56	0.633111	7.42e-34	0.204569	2.81227e-11	5.19214e-11
PTPRB	X100305925_TGI_at	0.627122	5.5e-152	0.690638	1.49e-59	0.627122	4.4e-39	0.70311	2.1e-44	0.204228	3.03927e-11	5.60466e-11				Tier 2
TPD52	X100302654_TGI_at	0.339551	9.31e-48	0.466276	9.06e-24	0.339551	5.63e-11	0.452319	3.52e-16	0.204023	3.18395e-11	5.86458e-11
	X100161123_TGI_at	0.575951	1.37e-143	0.645112	8.4e-50	0.734949	1.29e-59	0.575951	4.64e-27	0.203793	3.35424e-11	6.17101e-11
	X100146525_TGI_at	0.204171	1.48e-28	0.204171	1.59e-05	0.413307	7.63e-16	0.424117	2.93e-14	0.203373	3.68891e-11	6.7788e-11
ARHGAP29	X100304255_TGI_at	0.726996	2.98e-203	0.731887	4.28e-70	0.726996	9.13e-58	0.765645	7.56e-57	0.203165	3.86658e-11	7.097e-11			NOT PROVIDED;NOT SPECIFIED;NONSYNDROMIC CLEFT LIP WITH OR WITHOUT CLEFT PALATE
	X100135916_TGI_at	0.370281	8.37e-61	0.370281	4.88e-15	0.566585	9.88e-31	0.502195	4.81e-20	0.202745	4.25124e-11	7.79394e-11
MAMDC2	X100155314_TGI_at	0.565589	2.45e-170	0.773742	5.22e-83	0.680014	4.75e-48	0.565589	5.75e-26	0.202719	4.27622e-11	7.83061e-11			MALIGNANT TUMOR OF PROSTATE;NOT PROVIDED	Tier 3B
	X100151378_TGI_at	0.43257	2.79e-71	0.43257	2.22e-20	0.553807	3.51e-29	0.554963	6.95e-25	0.2027	4.29513e-11	7.8561e-11
ARHGAP6	X100141371_TGI_at	0.643594	1.89e-145	0.672248	2.1e-55	0.6695	4.04e-46	0.643594	2.92e-35	0.202071	4.94781e-11	9.03938e-11			NOT PROVIDED;SEE CASES;NOT SPECIFIED
TMEM139	X100130501_TGI_at	0.335942	2.3e-64	0.386824	2.38e-16	0.335942	9.08e-11	0.74515	2.27e-52	0.201106	6.14241e-11	1.12088e-10
NR2C1	X100307699_TGI_at	0.669361	1.83e-233	0.790755	4.4e-89	0.801883	2.4e-78	0.669361	5.85e-39	0.200927	6.39363e-11	1.16537e-10				Tier 3B
	X100143810_TGI_at	0.434848	6.34e-99	0.657816	2.37e-52	0.434848	1.65e-17	0.594208	4.39e-29	0.200605	6.86902e-11	1.25058e-10
TRIM71	X100144542_TGI_at	0.208749	7.39e-36	0.335855	1.53e-12	0.208749	5.03e-05	0.59444	4.13e-29	0.200519	7.00289e-11	1.27347e-10	abnormal nose morphology
SFRS3	X100302861_TGI_at	0.269734	1.12e-29	0.331808	2.87e-12	0.394186	1.84e-14	0.269734	1.78e-06	0.200293	7.36318e-11	1.33745e-10
P2RY1	X100300554_TGI_at	0.323008	4.96e-42	0.323008	1.1e-11	0.435416	1.48e-17	0.472671	1.11e-17	0.200288	7.37231e-11	1.33756e-10				Tier 2
TRPC3	X100144843_TGI_at	0.578916	1.51e-125	0.578916	2.86e-38	0.684185	7.73e-49	0.641114	6.35e-35	0.199963	7.92425e-11	1.43604e-10		?Spinocerebellar ataxia 41	SPINOCEREBELLAR ATAXIA 41;NOT PROVIDED	Tier 3B
CHPT1	X100129990_TGI_at	0.327224	1.15e-60	0.53489	6.02e-32	0.486478	5.08e-22	0.327224	6.88e-09	0.199694	8.41143e-11	1.52257e-10			NOT PROVIDED
PTPN21	X100313647_TGI_at	0.317011	2.18e-38	0.36564	1.1e-14	0.317011	1.01e-09	0.487054	8.37e-19	0.199379	9.02086e-11	1.63101e-10			MALIGNANT TUMOR OF PROSTATE
DNM3	X100152757_TGI_at	0.535479	2.92e-100	0.554636	1.15e-34	0.641431	2.46e-41	0.535479	5.35e-23	0.199032	9.73961e-11	1.75894e-10			NOT PROVIDED
SHE	X100130719_TGI_at	0.590388	1.61e-136	0.614088	4.67e-44	0.590388	8.32e-34	0.762914	3.17e-56	0.198915	9.99578e-11	1.80314e-10
ANKRD50	X100161026_TGI_at	0.460678	3.63e-101	0.460678	3.52e-23	0.697279	2.12e-51	0.600635	7.92e-30	0.198745	1.03785e-10	1.87003e-10			SEE CASES;NOT PROVIDED
LPHN2	X100300699_TGI_at	0.576151	1.61e-136	0.69167	8.55e-60	0.576151	6.16e-32	0.664115	3.55e-38	0.198248	1.1579e-10	2.08395e-10
CTNNAL1	X100133399_TGI_at	0.564685	5.87e-118	0.658896	1.42e-52	0.564685	1.7e-30	0.605836	1.93e-30	0.198175	1.17679e-10	2.11554e-10
	X100122797_TGI_at	0.284179	2.68e-37	0.284179	2.45e-09	0.4117	1.01e-15	0.47828	4.11e-18	0.198111	1.19334e-10	2.14284e-10
LPHN2	X100136265_TGI_at	0.574917	4.05e-161	0.754377	1.04e-76	0.574917	8.85e-32	0.691332	2.03e-42	0.19787	1.25843e-10	2.25714e-10
HMGN2	X100302616_TGI_at	0.360361	1.14e-68	0.360361	2.75e-14	0.662172	8.04e-45	0.465414	3.91e-17	0.197495	1.36628e-10	2.44778e-10
NUAK1	X100123259_TGI_at	0.236857	8.02e-24	0.341518	6.23e-13	0.299167	8.4e-09	0.236857	2.53e-05	-0.197312	1.42214e-10	2.54497e-10			NOT PROVIDED	Tier 1
SLCO1A2	X100156715_TGI_at	0.417433	1.68e-51	0.417433	5.61e-19	0.467454	2.87e-20	0.433534	7e-15	0.197102	1.48916e-10	2.66187e-10	abnormal CD8-positive, alpha beta T cell morphology;increased B cell number		NOT PROVIDED	Tier 1
SH3D19	X100304390_TGI_at	0.538071	5.14e-102	0.538071	2.26e-32	0.617063	1.44e-37	0.613281	2.43e-31	0.196832	1.57956e-10	2.82026e-10		;MEND syndrome;Chondrodysplasia punctata, X-linked dominant
SLC16A12	X100154083_TGI_at	0.439988	4.65e-60	0.443372	2e-21	0.439988	6.32e-18	0.545172	6.39e-24	0.196576	1.67048e-10	2.9792e-10		Cataract 47, juvenile, with microcornea	CATARACT, JUVENILE, WITH MICROCORNEA AND GLUCOSURIA;CONGENITAL OCULAR COLOBOMA;SEE CASES;NOT PROVIDED;CONGENITAL CATARACT
CEP57	X100309512_TGI_at	0.31836	8.2e-60	0.42642	8.41e-20	0.612329	7.11e-37	0.31836	1.75e-08	0.196079	1.86146e-10	3.31605e-10	increased lung adenoma incidence	Mosaic variegated aneuploidy syndrome 2	MOSAIC VARIEGATED ANEUPLOIDY SYNDROME 2;MOSAIC VARIEGATED ANEUPLOIDY SYNDROME 1;NOT PROVIDED;MOSAIC VARIEGATED ANEUPLOIDY SYNDROME
PID1	X100306446_TGI_at	0.228465	6.75e-29	0.228465	1.52e-06	0.440897	5.33e-18	0.35764	2.19e-10	0.196063	1.86791e-10	3.32377e-10					PID1
	X100156645_TGI_at	0.228465	5.07e-30	0.228465	1.52e-06	0.399296	8.02e-15	0.437053	4.05e-15	0.195918	1.92793e-10	3.42671e-10
	X100159149_TGI_at	0.473262	6.61e-92	0.55434	1.26e-34	0.473262	8.59e-21	0.666047	1.83e-38	0.195829	1.96556e-10	3.48964e-10
PRICKLE1	X100311662_TGI_at	0.365394	7.63e-51	0.474755	1.11e-24	0.365394	1.53e-12	0.454809	2.33e-16	-0.195632	2.05126e-10	3.6377e-10	abnormal nose morphology	Epilepsy, progressive myoclonic 1B	PROGRESSIVE MYOCLONUS EPILEPSY WITH ATAXIA;NOT PROVIDED;SEIZURES;NOT SPECIFIED;ROLANDIC EPILEPSY;SEE CASES
	X100157223_TGI_at	0.603081	6.19e-206	0.774877	2.13e-83	0.782154	3.86e-72	0.603081	4.09e-30	0.195348	2.18173e-10	3.86471e-10
SEMA5A	X100158916_TGI_at	0.735015	4.94e-265	0.845477	3.03e-113	0.758646	1.53e-65	0.735015	2.6e-50	0.195332	2.18933e-10	3.87381e-10			SEE CASES;NOT PROVIDED;CHARCOT-MARIE-TOOTH DISEASE;INTELLECTUAL DISABILITY
VEGFC	X100163061_TGI_at	0.328314	1.69e-39	0.417571	5.45e-19	0.39163	2.77e-14	0.328314	6.12e-09	0.195295	2.20688e-10	3.90047e-10	abnormal lymphatic vessel morphology;abnormal lymph circulation;lymphatic vessel hyperplasia;abnormal lymphangiogenesis;absent lymphatic vessels	Lymphatic malformation 4	LYMPHEDEMA, HEREDITARY, ID;NOT PROVIDED;SEE CASES	Tier 3B	VEGFC
MOBKL3	X100150863_TGI_at	0.405257	2.33e-64	0.473282	1.6e-24	0.550586	8.42e-29	0.405257	4.52e-13	0.195036	2.33433e-10	4.1211e-10
C14orf132	X100136182_TGI_at	0.299449	1.49e-48	0.455189	1.3e-22	0.299449	8.13e-09	0.526593	3.54e-22	0.194698	2.51136e-10	4.42867e-10			SEE CASES
RFC1	X100310620_TGI_at	0.404222	8.04e-60	0.450526	3.87e-22	0.535443	4.56e-27	0.404222	5.23e-13	0.194469	2.6384e-10	4.64748e-10		Cerebellar ataxia, neuropathy, and vestibular areflexia syndrome	CEREBELLAR ATAXIA, NEUROPATHY, AND VESTIBULAR AREFLEXIA SYNDROME
SH3D19	X100305289_TGI_at	0.625908	1.36e-139	0.666687	3.3e-54	0.625908	6.75e-39	0.671243	3.04e-39	0.193704	3.11089e-10	5.47363e-10		;MEND syndrome;Chondrodysplasia punctata, X-linked dominant
	X100127919_TGI_at	0.469091	2.56e-77	0.469091	4.54e-24	0.546789	2.34e-28	0.57553	5.15e-27	0.193625	3.16432e-10	5.56142e-10
CTBP2	X100303027_TGI_at	0.46009	3.39e-88	0.56666	2.05e-36	0.594938	2.01e-34	0.46009	9.65e-17	0.193597	3.18282e-10	5.58769e-10			NOT PROVIDED
PRDM5	X100142188_TGI_at	0.606307	4.65e-134	0.659469	1.08e-52	0.606307	5.22e-36	0.670771	3.58e-39	0.193481	3.26301e-10	5.72209e-10		Brittle cornea syndrome 2;Craniosynostosis 5, susceptibility to;Parietal foramina 2;Frontonasal dysplasia 2	BRITTLE CORNEA SYNDROME 2;SEE CASES;NOT PROVIDED;AXENFELD-RIEGER SYNDROME TYPE 1;CORNEAL FRAGILITY KERATOGLOBUS, BLUE SCLERAE AND JOINT HYPERMOBILITY;NOT SPECIFIED
	X100141643_TGI_at	0.48127	6.33e-76	0.48127	2.11e-25	0.549063	1.27e-28	0.539257	2.36e-23	0.193228	3.4455e-10	6.03537e-10
C7orf41	X100155362_TGI_at	0.4316	3.4e-103	0.660099	7.99e-53	0.588632	1.43e-33	0.4316	9.43e-15	0.193178	3.48204e-10	6.0926e-10
	X100136045_TGI_at	0.447004	9.49e-74	0.447004	8.73e-22	0.550813	7.92e-29	0.564943	6.71e-26	0.192735	3.82829e-10	6.691e-10
	X100305821_TGI_at	0.364335	4.19e-78	0.553838	1.49e-34	0.593498	3.16e-34	0.364335	9.74e-11	0.192484	4.03901e-10	7.05146e-10
CLDN12	X100150087_TGI_at	0.239514	1.91e-30	0.368393	6.81e-15	0.381532	1.35e-13	0.239514	2.07e-05	0.192245	4.25035e-10	7.4122e-10
QKI	X100147072_TGI_at	0.471426	2.77e-100	0.523843	1.68e-30	0.708244	1.18e-53	0.471426	1.38e-17	0.191666	4.80786e-10	8.37516e-10			NOT PROVIDED
	X100161191_TGI_at	0.464174	3.93e-65	0.490443	1.93e-26	0.496134	5.94e-23	0.464174	4.83e-17	0.191417	5.06829e-10	8.81905e-10
	X100145707_TGI_at	0.430024	3.34e-69	0.430024	3.86e-20	0.528923	2.4e-26	0.566916	4.19e-26	0.191381	5.10704e-10	8.87665e-10
PRKCH	X100144576_TGI_at	0.419869	6.78e-61	0.523141	2.06e-30	0.419869	2.44e-16	0.446841	8.57e-16	0.189853	7.05322e-10	1.22458e-09	enlarged lymph nodes;thymus hypoplasia;abnormal lymph node morphology;abnormal cervical lymph node morphology;abnormal effector T cell morphology;abnormal positive T cell selection;increased B cell number;increased T cell number;decreased lymphocyte cell number;decreased B cell number;decreased T cell number;decreased double-negative T cell number;decreased double-positive T cell number;decreased…	Cerebral infarction, susceptibility to	CEREBRAL INFARCTION, SUSCEPTIBILITY TO;NOT PROVIDED	Tier 1
C11orf54	X100143742_TGI_at	0.504456	8.84e-90	0.570335	5.81e-37	0.572489	1.8e-31	0.504456	3.1e-20	0.189847	7.06187e-10	1.22473e-09
	X100311561_TGI_at	0.345703	6.21e-86	0.623823	8.63e-46	0.571103	2.69e-31	0.345703	8.85e-10	0.189812	7.11355e-10	1.23234e-09
FERMT2	X100122375_TGI_at	0.512516	1.82e-139	0.752401	4.23e-76	0.601784	2.27e-35	0.512516	6.32e-21	0.189634	7.38478e-10	1.27792e-09	respiratory distress
TSPAN7	X100310454_TGI_at	0.405152	3.43e-100	0.684106	4.81e-58	0.405152	3.04e-15	0.582876	8.2e-28	0.18911	8.2432e-10	1.4249e-09		Mental retardation, X-linked 58	MENTAL RETARDATION 58, X-LINKED;HISTORY OF NEURODEVELOPMENTAL DISORDER;SEE CASES;NOT SPECIFIED;NOT PROVIDED;PREMATURE OVARIAN FAILURE	Tier 3B
	X100137398_TGI_at	0.25293	1.16e-76	0.649304	1.25e-50	0.511056	1.88e-24	0.25293	7.22e-06	0.189038	8.36694e-10	1.44311e-09
DCTN4	X100133623_TGI_at	0.22996	3.3e-70	0.564662	4.05e-36	0.591625	5.67e-34	0.22996	4.22e-05	0.189043	8.35944e-10	1.44311e-09
PTTG1IP	X100134127_TGI_at	0.234824	1.75e-26	0.234824	7.86e-07	0.296729	1.11e-08	0.475425	6.83e-18	0.188951	8.52217e-10	1.46828e-09
CAMSAP1L1	X100154027_TGI_at	0.490964	1.48e-110	0.655311	7.7e-52	0.60609	5.6e-36	0.490964	4.06e-19	0.188754	8.8799e-10	1.52824e-09
	X100143450_TGI_at	0.401813	4.04e-67	0.401813	1.33e-17	0.622012	2.63e-38	0.45024	4.94e-16	0.188625	9.12346e-10	1.56844e-09
C9orf150	X100155424_TGI_at	0.266036	1.48e-46	0.452417	2.49e-22	0.266036	2.99e-07	0.536337	4.45e-23	0.188609	9.15225e-10	1.57167e-09
ARHGEF12	X100302229_TGI_at	0.640251	8.4e-172	0.708959	5.24e-64	0.640251	3.81e-41	0.759072	2.31e-55	0.188509	9.34598e-10	1.60319e-09	abnormal T cell proliferation
KLF11	X100153090_TGI_at	0.4918	1.32e-151	0.727479	7.09e-69	0.713257	1.01e-54	0.4918	3.47e-19	0.188143	1.00885e-09	1.72866e-09		Maturity-onset diabetes of the young, type VII	MATURITY-ONSET DIABETES OF THE YOUNG, TYPE 7;MATURITY ONSET DIABETES MELLITUS IN YOUNG;MONOGENIC DIABETES;NOT PROVIDED;NOT SPECIFIED;HYPERGLYCEMIA
XK	X100137259_TGI_at	0.540211	3.64e-91	0.578874	2.9e-38	0.545479	3.31e-28	0.540211	1.91e-23	0.188083	1.02136e-09	1.7482e-09		McLeod syndrome with or without chronic granulomatous disease	MCLEOD NEUROACANTHOCYTOSIS SYNDROME;INBORN GENETIC DISEASES
CTNND1	X100303141_TGI_at	0.321329	9.78e-102	0.576469	6.81e-38	0.321329	5.91e-10	0.807352	1.49e-67	0.187583	1.13327e-09	1.93764e-09		Blepharocheilodontic syndrome 2	BLEPHAROCHEILODONTIC SYNDROME 2;NOT PROVIDED
BFAR	X100159847_TGI_at	0.348467	2.54e-35	0.348467	2.02e-13	0.379572	1.83e-13	0.382954	9.27e-12	0.186928	1.29815e-09	2.21715e-09
	X100148728_TGI_at	0.409809	4.49e-75	0.409809	2.69e-18	0.617593	1.2e-37	0.541553	1.42e-23	0.186806	1.33123e-09	2.27118e-09
	X100135081_TGI_at	0.374573	1.2e-74	0.523046	2.12e-30	0.597609	8.64e-35	0.374573	2.72e-11	0.186421	1.44144e-09	2.45653e-09
PHACTR2	X100155346_TGI_at	0.617585	2.02e-163	0.617585	1.13e-44	0.746224	2.37e-62	0.724997	2.29e-48	0.186414	1.44353e-09	2.45744e-09			NOT PROVIDED		PHACTR2
NUMB	X100306443_TGI_at	0.200436	6.15e-24	0.200436	2.23e-05	0.238649	4.06e-06	0.529595	1.88e-22	0.186255	1.49175e-09	2.53678e-09
BMPR2	X100128269_TGI_at	0.540932	5e-111	0.540932	9.25e-33	0.701531	2.9e-52	0.558205	3.28e-25	0.186089	1.54358e-09	2.62208e-09	abnormal pulmonary alveolus morphology;abnormal leukocyte physiology;abnormal lung vasculature morphology;increased lung endothelial cell proliferation	Pulmonary venoocclusive disease 1;Pulmonary hypertension, primary, fenfluramine or dexfenfluramine-associated;Pulmonary hypertension, familial primary, 1, with or without HHT	PRIMARY PULMONARY HYPERTENSION;PULMONARY VENO-OCCLUSIVE DISEASE;NOT PROVIDED;NOT SPECIFIED;PULMONARY HYPERTENSION, PRIMARY, DEXFENFLURAMINE-ASSOCIATED;ABNORMAL BASAL GANGLIA MRI SIGNAL INTENSITY;ABNORMALITY OF THE BASAL GANGLIA;CAFE-AU-LAIT SPOT;COGNITIVE IMPAIRMENT;FRONTAL BOSSING;HIGH FOREHEAD;MICROGNATHIA;PULMONARY HYPERTENSION, PRIMARY, FENFLURAMINE-ASSOCIATED;SEIZURES;THORACIC SCOLIOSIS;PULM…	Tier 2
SOSTDC1	X100139778_TGI_at	0.548529	2.91e-113	0.665216	6.77e-54	0.548529	1.47e-28	0.57472	6.29e-27	0.18594	1.59159e-09	2.70072e-09	glomerulonephritis;decreased osteoclast cell number			Tier 3A
ATP6V0A2	X100158491_TGI_at	0.369725	2.45e-55	0.4486	6.05e-22	0.515481	6.54e-25	0.369725	5.01e-11	0.18535	1.79672e-09	3.04551e-09	abnormal CD8-positive, alpha-beta cytotoxic T cell morphology;decreased T cell number;decreased CD4-positive, alpha beta T cell number;decreased alpha-beta T cell number	Cutis laxa, autosomal recessive, type IIA;Wrinkly skin syndrome	CUTIS LAXA WITH OSTEODYSTROPHY;WRINKLY SKIN SYNDROME;ALG9 CONGENITAL DISORDER OF GLYCOSYLATION;CUTIS LAXA, RECESSIVE;NOT PROVIDED;NOT SPECIFIED
LIMCH1	X100160893_TGI_at	0.350121	9.32e-81	0.350121	1.54e-13	0.589582	1.07e-33	0.701399	4.13e-44	0.18525	1.83415e-09	3.10562e-09			NOT PROVIDED
ZNF704	X100145232_TGI_at	0.362802	3.48e-48	0.399438	2.12e-17	0.500799	2.06e-23	0.362802	1.17e-10	0.185081	1.89876e-09	3.21157e-09
	X100133614_TGI_at	0.283849	1.97e-26	0.30527	1.43e-10	0.361355	2.74e-12	0.283849	5.08e-07	0.183808	2.46147e-09	4.15885e-09
	X100161999_TGI_at	0.238961	8.01e-25	0.238961	5.07e-07	0.29457	1.42e-08	0.435927	4.83e-15	0.1827	3.08143e-09	5.20074e-09
SYT1	X100307661_TGI_at	0.327655	2.99e-43	0.408686	3.37e-18	0.454056	4.24e-19	0.327655	6.57e-09	0.182407	3.26923e-09	5.51178e-09	abnormal infrahyoid muscle connection	;Baker-Gordon syndrome;Sarcoma, synovial	BAKER-GORDON SYNDROME;SYT1-ASSOCIATED NEURODEVELOPMENTAL DISORDER;NOT PROVIDED;INBORN GENETIC DISEASES
SPTBN1	X100307114_TGI_at	0.36616	3.03e-60	0.433786	1.7e-20	0.36616	1.36e-12	0.635024	4.15e-34	0.181864	3.64676e-09	6.14171e-09	increased lung adenocarcinoma incidence		NOT PROVIDED
KITLG	X100311984_TGI_at	0.645551	1.64e-190	0.752596	3.68e-76	0.741539	3.38e-61	0.645551	1.57e-35	0.181736	3.74203e-09	6.29542e-09	increased mast cell number;decreased mast cell number;enlarged spleen;spleen hyperplasia;decreased thymocyte number;dermatitis;stomach inflammation;thymus atrophy;abnormal osteoclast morphology;decreased T cell number;decreased double-negative T cell number;decreased double-positive T cell number;abnormal response to transplant	Blood group, Stoltzfus system;Skin/hair/eye pigmentation 7, blond/brown hair;Hyperpigmentation with or without hypopigmentation;Deafness, autosomal dominant 69, unilateral or asymmetric	SKIN/HAIR/EYE PIGMENTATION, VARIATION IN, 7;FAMILIAL PROGRESSIVE HYPERPIGMENTATION WITH OR WITHOUT HYPOPIGMENTATION;DEAFNESS, AUTOSOMAL DOMINANT 69;NOT PROVIDED;NOT SPECIFIED	Tier 3A
FAM103A1	X100312039_TGI_at	0.215847	6.13e-33	0.402508	1.16e-17	0.393201	2.16e-14	0.215847	0.000114692	0.181494	3.92785e-09	6.60097e-09
	X100311350_TGI_at	0.516329	4.84e-99	0.554321	1.27e-34	0.516329	5.33e-25	0.679601	1.56e-40	0.18126	4.11652e-09	6.90329e-09
	X100148766_TGI_at	0.271428	1.51e-24	0.271428	1.22e-08	0.330995	1.73e-10	0.334398	3.15e-09	0.181264	4.11321e-09	6.90329e-09
FAM26E	X100311779_TGI_at	0.253296	4.43e-27	0.3483	2.07e-13	0.253296	1.04e-06	0.365042	8.93e-11	-0.180967	4.3652e-09	7.31253e-09
C9orf5	X100134360_TGI_at	0.476486	5.29e-85	0.476486	7.15e-25	0.562932	2.78e-30	0.61999	3.59e-32	0.180661	4.64051e-09	7.76545e-09
SLC16A12	X100300237_TGI_at	0.294495	1.49e-30	0.294495	6.29e-10	0.381647	1.33e-13	0.369905	4.89e-11	0.179812	5.4957e-09	9.18676e-09		Cataract 47, juvenile, with microcornea	CATARACT, JUVENILE, WITH MICROCORNEA AND GLUCOSURIA;CONGENITAL OCULAR COLOBOMA;SEE CASES;NOT PROVIDED;CONGENITAL CATARACT
PRICKLE1	X100131473_TGI_at	0.367405	6.41e-51	0.464243	1.49e-23	0.367405	1.14e-12	0.471612	1.34e-17	-0.179137	6.28313e-09	1.04919e-08	abnormal nose morphology	Epilepsy, progressive myoclonic 1B	PROGRESSIVE MYOCLONUS EPILEPSY WITH ATAXIA;NOT PROVIDED;SEIZURES;NOT SPECIFIED;ROLANDIC EPILEPSY;SEE CASES
PIK3R4	X100122517_TGI_at	0.507735	1.15e-153	0.716999	4.51e-66	0.727511	6.96e-58	0.507735	1.63e-20	0.178945	6.52622e-09	1.08863e-08	myositis	Martsolf syndrome;Warburg micro syndrome 2;		Tier 3B
	X100136623_TGI_at	0.376693	8.94e-86	0.669215	9.5e-55	0.47602	4.81e-21	0.376693	2.08e-11	0.178826	6.68232e-09	1.11348e-08
SLCO1A2	X100301834_TGI_at	0.404941	3.65e-46	0.404941	7.15e-18	0.41301	8.03e-16	0.440885	2.22e-15	0.178564	7.03593e-09	1.17117e-08	abnormal CD8-positive, alpha beta T cell morphology;increased B cell number		NOT PROVIDED	Tier 1
PID1	X100157087_TGI_at	0.291354	9.37e-28	0.291354	9.57e-10	0.375121	3.6e-13	0.320626	1.38e-08	0.178289	7.42795e-09	1.23511e-08					PID1
EBPL	X100150195_TGI_at	0.361782	7.81e-39	0.409213	3.03e-18	0.368359	9.88e-13	0.361782	1.33e-10	0.178117	7.68497e-09	1.2765e-08				Tier 1	EBPL
	X100152235_TGI_at	0.396566	1.19e-65	0.549427	6.23e-34	0.396566	1.25e-14	0.489748	5.09e-19	0.177635	8.44707e-09	1.40161e-08
RHOT1	X100309718_TGI_at	0.50039	2.31e-104	0.50039	1.33e-27	0.695901	4e-51	0.573257	9e-27	0.177078	9.42193e-09	1.56172e-08	respiratory failure
TMEM56	X100130022_TGI_at	0.240086	1.59e-26	0.402302	1.21e-17	0.264655	3.43e-07	0.240086	1.98e-05	0.176872	9.80882e-09	1.62413e-08
	X100311641_TGI_at	0.212217	1.09e-29	0.316061	3.06e-11	0.212217	3.82e-05	0.514412	4.32e-21	0.176334	1.08944e-08	1.80199e-08
ZBTB8	X100311904_TGI_at	0.475796	1.12e-70	0.475796	8.51e-25	0.484921	7.13e-22	0.568936	2.58e-26	0.176087	1.14307e-08	1.88871e-08
PLA2G12A	X100123523_TGI_at	0.236877	2.42e-23	0.247357	2.03e-07	0.40788	1.92e-15	0.236877	2.53e-05	0.17552	1.27603e-08	2.10619e-08				Tier 3A
SPTBN1	X100157859_TGI_at	0.38624	2.02e-68	0.462695	2.17e-23	0.38624	6.51e-14	0.662119	6.97e-38	0.175444	1.29504e-08	2.13532e-08	increased lung adenocarcinoma incidence		NOT PROVIDED
SMAD2	X100150745_TGI_at	0.439074	1.7e-66	0.50306	6.36e-28	0.510989	1.91e-24	0.439074	2.95e-15	0.17542	1.30087e-08	2.1427e-08	right pulmonary isomerism;osteoarthritis;abnormal olfactory epithelium morphology		VARIANT OF UNKNOWN SIGNIFICANCE;NOT PROVIDED;INBORN GENETIC DISEASES;ANOMALOUS PULMONARY VENOUS RETURN
FAM26E	X100128385_TGI_at	0.272039	3.44e-26	0.338019	1.09e-12	0.272039	1.62e-07	0.338521	2e-09	-0.175337	1.32202e-08	2.17526e-08
KIAA1462	X100301855_TGI_at	0.590386	2.04e-125	0.622604	1.43e-45	0.590386	8.33e-34	0.690284	3.01e-42	0.175317	1.32718e-08	2.18146e-08					KIAA1462
C5orf23	X100142475_TGI_at	0.566039	3.19e-109	0.566039	2.54e-36	0.595042	1.95e-34	0.656082	5.23e-37	0.174647	1.51044e-08	2.48008e-08
	X100125483_TGI_at	0.412178	1.03e-99	0.647646	2.66e-50	0.595559	1.65e-34	0.412178	1.69e-13	0.174579	1.53059e-08	2.51055e-08
ADAM29	X100162746_TGI_at	0.348902	1.43e-62	0.51107	6.77e-29	0.348902	1.58e-11	0.569187	2.42e-26	0.174357	1.59727e-08	2.61719e-08
ARHGAP29	X100300502_TGI_at	0.752852	3.07e-234	0.789481	1.31e-88	0.752852	4.97e-64	0.754814	2e-54	0.174208	1.64383e-08	2.69068e-08			NOT PROVIDED;NOT SPECIFIED;NONSYNDROMIC CLEFT LIP WITH OR WITHOUT CLEFT PALATE
	X100149677_TGI_at	0.609987	2.78e-140	0.609987	2.41e-43	0.664395	3.28e-45	0.715441	1.37e-46	0.174105	1.67672e-08	2.74167e-08
TIMP3	X100305058_TGI_at	0.384541	2.4e-67	0.573098	2.22e-37	0.384541	8.49e-14	0.48048	2.77e-18	0.173979	1.71768e-08	2.80573e-08	increased neutrophil cell number;overexpanded pulmonary alveoli;liver inflammation;respiratory distress;abnormal respiratory system physiology;abnormal bronchiole morphology;abnormal pulmonary alveolus morphology;pulmonary edema;dilated terminal bronchiole tubes;impaired lung alveolus development;increased tumor necrosis factor secretion;aortitis;abnormal pulmonary alveolus wall morphology;abnorm…	Sorsby fundus dystrophy	SORSBY FUNDUS DYSTROPHY;NOT PROVIDED;PSEUDOINFLAMMATORY FUNDUS DYSTROPHY;NOT SPECIFIED;CEREBRAL ARTERIOVENOUS MALFORMATION	Tier 3B
LRCH2	X100153140_TGI_at	0.622414	1.4e-141	0.690103	1.99e-59	0.622414	2.29e-38	0.646461	1.18e-35	0.173902	1.74322e-08	2.84172e-08
[truncated: 610 more rows]

## Sheet: Table S3
Table S3. KEGG enrichment analysis (ACE2 module)
[truncated: 3 more rows]

[truncated: 4 more sheets: Table S4, Table S5, Table S6, Table S7]
